# Supplementary material for: Butane-1,4-diaminium bis­[3,4,5,6-tetra­chloro-2-(meth­oxy­carbon­yl)benzoate]
Source: Acta Crystallogr Sect E Struct Rep Online. 2011 May 7;67(Pt 6):o1357. doi: 10.1107/S1600536811016795 (PMC3120406; doi:10.1107/S1600536811016795)
Supplement: Supplementary file 2 [file e-67-o1357-Isup2.hkl]

# 
# h,k,l, Fc-squared, Fo-squared, sigma(Fo-squared) and status flag 
# 
data_I
_shelx_title ' 110216a in P2(1)/c' 
_shelx_refln_list_code          4 
_shelx_F_calc_maximum      211.41 
_exptl_crystal_F_000       732.00 
_reflns_d_resolution_high  0.8404 
 
loop_ 
 _symmetry_equiv_pos_as_xyz 
 'x, y, z' 
 '-x, y+1/2, -z+1/2' 
 '-x, -y, -z' 
 'x, -y-1/2, z-1/2' 
 
_cell_length_a    14.4243 
_cell_length_b     6.1041 
_cell_length_c    16.9653 
_cell_angle_alpha  90.000 
_cell_angle_beta   97.056 
_cell_angle_gamma  90.000 
 
_shelx_F_squared_multiplier     1.000 
 
loop_ 
 _refln_index_h 
 _refln_index_k 
 _refln_index_l 
 _refln_F_squared_calc 
 _refln_F_squared_meas 
 _refln_F_squared_sigma 
 _refln_observed_status 
   2   0   0     1135.99     1287.47     22.07 o 
   3   0   0      399.42      357.52     10.63 o 
   4   0   0     4287.11     4021.68     43.97 o 
   5   0   0     5109.77     5060.48    131.40 o 
   6   0   0     1023.77      939.14     14.84 o 
   7   0   0      233.58      198.48      9.01 o 
   8   0   0      303.51      334.47      9.50 o 
   9   0   0     2850.79     2941.52     36.95 o 
  10   0   0      891.27      961.14     31.83 o 
  11   0   0      299.58      247.70     17.33 o 
  12   0   0      497.66      470.63     24.45 o 
  13   0   0        8.18        7.53      9.90 o 
  14   0   0        0.50        1.73      8.98 o 
  15   0   0      797.41      791.34     36.26 o 
  16   0   0       11.29       22.39     14.18 o 
  17   0   0        0.26       24.81     14.64 o 
   1   1   0     3742.79     3889.45     27.26 o 
   2   1   0      898.35      946.18     27.46 o 
   3   1   0       86.88       70.39      4.33 o 
   4   1   0      646.23      608.69     12.91 o 
   5   1   0     6106.73     6300.90     57.03 o 
   6   1   0      517.03      557.78     10.61 o 
   7   1   0     2137.94     2514.60     36.87 o 
   8   1   0      178.31      157.17      5.60 o 
   9   1   0        0.13        2.24      3.29 o 
  10   1   0     2148.93     2118.49     32.40 o 
  11   1   0      995.66      965.30     44.79 o 
  12   1   0      265.87      281.10     14.09 o 
  13   1   0      513.14      483.52     32.27 o 
  14   1   0      117.85      137.15     13.85 o 
  15   1   0      254.28      258.44     15.77 o 
  16   1   0       88.61       76.58     12.30 o 
   0   2   0      156.81      129.29      4.41 o 
   1   2   0     5404.46     5416.72     31.65 o 
   2   2   0    10376.49    10775.38     71.65 o 
   3   2   0        5.97        8.28      1.93 o 
   4   2   0        7.23       12.92      4.07 o 
   5   2   0      379.49      395.59      7.15 o 
   6   2   0     2837.83     2905.20     38.71 o 
   7   2   0      541.42      547.58     14.72 o 
   8   2   0      897.23      855.23     15.88 o 
   9   2   0     1658.01     1582.45     41.33 o 
  10   2   0       54.83       58.78      6.90 o 
  11   2   0        2.48       -4.85      3.89 o 
  12   2   0      224.92      190.85      9.58 o 
  13   2   0       12.86       11.69      7.58 o 
  14   2   0      387.06      355.26     17.33 o 
  15   2   0       10.99       -1.98      8.18 o 
  16   2   0       58.60       64.61     11.93 o 
   1   3   0      542.14      449.50      6.65 o 
   2   3   0     2563.17     2686.45     21.62 o 
   3   3   0      614.04      551.39      9.26 o 
   4   3   0     3217.08     3376.75     29.00 o 
   5   3   0      906.39      855.38     11.89 o 
   6   3   0        0.56       -4.38      2.92 o 
   7   3   0      606.12      561.36     13.32 o 
   8   3   0        1.09       -0.21      5.11 o 
   9   3   0      306.60      276.04     13.16 o 
  10   3   0        1.79       -1.16      4.68 o 
  11   3   0        7.50        0.33      5.26 o 
  12   3   0      406.15      392.60     16.99 o 
  13   3   0       24.49       28.15      7.34 o 
  14   3   0       45.93       36.48     10.76 o 
  15   3   0       30.43        8.10     10.05 o 
   0   4   0      827.80      872.77     15.46 o 
   1   4   0     1214.54     1237.01     13.20 o 
   2   4   0       10.75        3.20      2.91 o 
   3   4   0      216.54      217.95      7.29 o 
   4   4   0      226.79      239.65     10.86 o 
   5   4   0      472.93      451.60     12.23 o 
   6   4   0       45.43       49.78      6.66 o 
   7   4   0      222.24      240.90     10.03 o 
   8   4   0      415.43      366.00     12.29 o 
   9   4   0       72.84       95.76     10.55 o 
  10   4   0      249.87      270.39     11.87 o 
  11   4   0       12.14       11.04      5.19 o 
  12   4   0       77.15       74.19      7.75 o 
  13   4   0      207.95      216.83     10.92 o 
  14   4   0       13.21       10.34      7.32 o 
   1   5   0       17.26       15.16      3.68 o 
   2   5   0      233.16      216.07      8.47 o 
   3   5   0      319.94      334.44     17.12 o 
   4   5   0      220.02      234.53     13.93 o 
   5   5   0        4.28       -0.08      5.08 o 
   6   5   0       11.43        0.56      5.10 o 
   7   5   0       40.83       29.63      6.75 o 
   8   5   0        6.52       -1.91      5.93 o 
   9   5   0        0.01       -3.39      6.25 o 
  10   5   0        9.00       15.94     10.85 o 
  11   5   0        0.07      -12.43      8.42 o 
  12   5   0       85.15      107.05     14.19 o 
   0   6   0      306.53      272.73     14.42 o 
   1   6   0      667.89      729.50     13.62 o 
   2   6   0      114.22      153.23      9.11 o 
   3   6   0       17.89       17.27      6.51 o 
   4   6   0       77.43       77.06      8.56 o 
   5   6   0        1.24       -0.78      5.97 o 
   6   6   0       30.45       25.27     12.43 o 
   7   6   0       73.47       60.04     17.33 o 
   8   6   0       98.83      101.19     13.56 o 
   9   6   0       52.61       48.97     11.32 o 
   1   7   0       72.95       48.48     15.78 o 
   2   7   0       27.99       19.34     13.77 o 
   3   7   0       55.05       49.07     17.65 o 
   4   7   0       14.51       13.32     14.18 o 
 -16   1   1       33.23       38.60     10.96 o 
 -15   1   1       13.47        6.82      8.10 o 
 -14   1   1      173.87      168.43     14.33 o 
 -13   1   1       95.66       93.53     10.85 o 
 -12   1   1      921.35      860.29     23.62 o 
 -11   1   1      371.23      352.70     11.03 o 
 -10   1   1       18.79       17.51      4.51 o 
  -9   1   1      380.10      421.73     11.75 o 
  -8   1   1      821.39      830.56     14.91 o 
  -7   1   1      678.58      653.00     12.15 o 
  -6   1   1     5621.83     5735.22    168.00 o 
  -5   1   1      377.03      405.58     18.15 o 
  -4   1   1      552.16      508.31     10.47 o 
  -3   1   1     8675.42     8893.47     84.82 o 
  -2   1   1      408.96      335.76      6.92 o 
  -1   1   1      481.23      409.69      4.40 o 
   0   1   1      211.63      281.68      3.99 o 
   1   1   1       27.56       23.08      5.67 o 
   2   1   1    44693.21    44838.15    762.20 o 
   3   1   1      675.62      663.40     15.73 o 
   4   1   1     4708.99     4759.29     41.16 o 
   5   1   1      597.98      503.23      6.83 o 
   6   1   1      275.53      279.26      5.31 o 
   7   1   1      116.74      115.56      3.95 o 
   8   1   1      392.23      390.74      7.10 o 
   9   1   1      513.36      530.66     30.45 o 
  10   1   1       28.30       29.94      6.64 o 
  11   1   1     2041.24     1997.73     27.54 o 
  12   1   1      154.77      159.38     14.96 o 
  13   1   1      281.71      264.74     18.93 o 
  14   1   1      501.29      471.75     19.43 o 
  15   1   1       10.13        8.34     10.10 o 
  16   1   1       14.01        2.33      8.29 o 
 -16   2   1      282.39      274.91     30.22 o 
 -15   2   1      211.92      214.43     16.72 o 
 -14   2   1        0.15       -0.03      7.24 o 
 -13   2   1      152.79      149.22     13.77 o 
 -12   2   1       20.12       14.93      7.59 o 
 -11   2   1        6.51        2.48      4.76 o 
 -10   2   1      627.44      590.31     14.35 o 
  -9   2   1      778.06      770.72     15.91 o 
  -8   2   1     2060.49     2032.70     54.59 o 
  -7   2   1       67.47       54.55      6.47 o 
  -6   2   1      180.31      146.15      7.77 o 
  -5   2   1     3894.16     4262.31     49.45 o 
  -4   2   1      177.29      177.03      4.38 o 
  -3   2   1      125.37      134.06      6.66 o 
  -2   2   1     2806.61     2813.33     23.89 o 
  -1   2   1     2927.17     2911.40     18.94 o 
   0   2   1     1755.43     1846.86     21.50 o 
   1   2   1      741.43      681.10      9.35 o 
   2   2   1     4470.29     4426.17     29.43 o 
   3   2   1      440.83      471.11      7.15 o 
   4   2   1       69.45       59.12      4.12 o 
   5   2   1       81.76       71.30      4.49 o 
   6   2   1     1355.21     1411.84     16.45 o 
   7   2   1       48.73       44.21      4.83 o 
   8   2   1       72.55       68.71      8.33 o 
   9   2   1      690.34      615.68     13.93 o 
  10   2   1      321.76      334.51     11.86 o 
  11   2   1       27.73       26.13      5.70 o 
  12   2   1       71.32       76.45     10.82 o 
  13   2   1        3.68       -2.08      7.64 o 
  14   2   1      124.40      135.33     13.38 o 
  15   2   1      129.36      163.16     17.45 o 
  16   2   1       10.59        7.60     11.77 o 
 -15   3   1      228.61      245.16     17.66 o 
 -14   3   1        0.75        7.24      6.88 o 
 -13   3   1        0.00        6.88      6.44 o 
 -12   3   1        6.34        8.98      6.40 o 
 -11   3   1      530.19      543.81     15.79 o 
 -10   3   1      195.78      174.87     12.91 o 
  -9   3   1      186.69      185.79     11.41 o 
  -8   3   1       62.91       63.26      8.54 o 
  -7   3   1      403.83      418.11     11.38 o 
  -6   3   1      109.53       98.23      6.94 o 
  -5   3   1      146.14      142.43      5.22 o 
  -4   3   1      911.44      938.89     12.38 o 
  -3   3   1      593.89      596.40     11.19 o 
  -2   3   1      352.49      363.42      7.52 o 
  -1   3   1      984.82      937.76      9.87 o 
   0   3   1     1147.12     1170.31     11.24 o 
   1   3   1       99.37       80.54      3.44 o 
   2   3   1      508.72      489.42      7.76 o 
   3   3   1      675.47      717.27     16.24 o 
   4   3   1        1.64       -1.69      3.71 o 
   5   3   1       11.74        5.76      2.66 o 
   6   3   1      101.30      100.65      6.77 o 
   7   3   1      265.18      249.90     21.55 o 
   8   3   1      312.11      290.50     12.88 o 
   9   3   1      238.65      217.45     11.70 o 
  10   3   1        0.37       -6.25      4.16 o 
  11   3   1      168.48      172.12     10.57 o 
  12   3   1      219.27      243.19     20.87 o 
  13   3   1       13.89       24.70      7.27 o 
  14   3   1      141.73      153.71     11.74 o 
  15   3   1       19.51       19.93     10.29 o 
 -14   4   1       55.58       74.77     10.26 o 
 -13   4   1        0.01       -6.54      5.08 o 
 -12   4   1      102.03      120.65      8.97 o 
 -11   4   1      338.92      391.41     15.97 o 
 -10   4   1     1426.16     1504.08     26.38 o 
  -9   4   1       30.34       41.47      7.05 o 
  -8   4   1      397.54      401.17     12.93 o 
  -7   4   1     1111.80     1122.59     20.50 o 
  -6   4   1       47.44       41.93      9.76 o 
  -5   4   1       29.50       42.36      5.86 o 
  -4   4   1        5.46        3.14      3.21 o 
  -3   4   1      350.02      312.64      8.12 o 
  -2   4   1       48.72       39.80      4.30 o 
  -1   4   1       36.22       44.41      3.72 o 
   0   4   1     2476.04     2634.76     24.08 o 
   1   4   1      349.31      359.93      7.08 o 
   2   4   1      147.74      123.01      7.78 o 
   3   4   1      668.87      719.03     12.34 o 
   4   4   1     1904.53     1961.23     22.98 o 
   5   4   1      467.29      478.71     19.59 o 
   6   4   1      355.58      348.94     11.36 o 
   7   4   1        0.40       -6.40      4.32 o 
   8   4   1       35.65       18.41      5.47 o 
   9   4   1      110.13      111.86      8.91 o 
  10   4   1      110.72      132.57      8.38 o 
  11   4   1        0.49       -6.93      4.62 o 
  12   4   1        0.61       -1.55      5.11 o 
  13   4   1       12.25        9.75      7.06 o 
  14   4   1        1.27       -1.46      7.02 o 
 -12   5   1        8.80        0.15      5.94 o 
 -11   5   1        7.74        6.46      6.88 o 
 -10   5   1      219.13      209.58     12.07 o 
  -9   5   1       20.73       16.06      7.04 o 
  -8   5   1        0.70       -5.03      5.56 o 
  -7   5   1        1.49       -4.66      5.15 o 
  -6   5   1       18.46       10.28      5.82 o 
  -5   5   1      320.22      303.53     11.37 o 
  -4   5   1      278.65      282.66     10.89 o 
  -3   5   1       61.63       74.14     12.07 o 
  -2   5   1      547.81      539.52     11.89 o 
  -1   5   1      140.97      140.45      5.88 o 
   0   5   1      409.26      396.30      8.30 o 
   1   5   1      366.06      331.27      8.54 o 
   2   5   1      199.58      196.26     14.49 o 
   3   5   1     2067.55     2175.32     30.68 o 
   4   5   1      294.51      311.71     19.41 o 
   5   5   1      547.88      566.71     14.96 o 
   6   5   1        0.00       -4.60      4.79 o 
   7   5   1       17.65        5.05      5.49 o 
   8   5   1      147.31      161.94     11.04 o 
   9   5   1       19.17       21.07      9.44 o 
  10   5   1      268.58      271.86     16.72 o 
  11   5   1       80.46       97.49     13.73 o 
  12   5   1      201.62      244.06     17.70 o 
  -9   6   1       55.95       53.06     12.30 o 
  -8   6   1        5.92        7.39      7.44 o 
  -7   6   1       26.03        4.98      7.80 o 
  -6   6   1        4.62       -4.38      7.44 o 
  -5   6   1      102.61      150.31     13.71 o 
  -4   6   1        5.29        5.05      7.75 o 
  -3   6   1       89.96      108.28     12.09 o 
  -2   6   1      691.32      734.12     17.88 o 
  -1   6   1       12.60        5.30      6.23 o 
   0   6   1      364.76      337.73      9.68 o 
   1   6   1       21.60       16.58      4.86 o 
   2   6   1      274.91      287.13     14.75 o 
   3   6   1      130.36      128.72     10.12 o 
   4   6   1      196.26      204.64     14.17 o 
   5   6   1       60.59       52.76     10.63 o 
   6   6   1       36.58       21.53      9.51 o 
   7   6   1       48.64       41.87     10.72 o 
   8   6   1       39.93       27.48     10.43 o 
   9   6   1        0.55       -2.21      8.63 o 
  -4   7   1        0.73      -15.78     13.36 o 
  -3   7   1       94.64      105.11     13.30 o 
  -2   7   1       51.76       45.51     10.64 o 
  -1   7   1       16.57       10.15      8.55 o 
   0   7   1       14.26       19.14      7.61 o 
   1   7   1       74.98       56.19     16.05 o 
   2   7   1       48.39       46.57     15.64 o 
   3   7   1        5.97       -1.82     12.45 o 
   4   7   1       18.65       27.55     14.23 o 
 -17   0   2      300.75      321.67     26.68 o 
 -16   0   2       14.02       12.68     12.36 o 
 -15   0   2        3.96       -4.33     10.67 o 
 -14   0   2        2.19       -8.71      9.44 o 
 -13   0   2       23.82        7.75      9.62 o 
 -12   0   2      241.06      282.04     19.98 o 
 -11   0   2        8.15        4.88      7.34 o 
 -10   0   2     3123.53     2870.70     62.03 o 
  -9   0   2      902.85      884.87     48.03 o 
  -8   0   2     2866.98     2760.88     34.35 o 
  -7   0   2    18744.03    19066.76    176.40 o 
  -6   0   2     1989.17     1894.65     24.21 o 
  -5   0   2      273.66      210.73      8.96 o 
  -4   0   2     1282.28     1210.63     25.52 o 
  -3   0   2     5457.19     6100.05     52.37 o 
  -2   0   2       53.31       58.33      3.33 o 
  -1   0   2     2413.33     2575.02     36.17 o 
   0   0   2     3240.30     3555.27     48.25 o 
   1   0   2     6254.72     6384.70     83.19 o 
   2   0   2      110.74      138.63      4.38 o 
   3   0   2      870.31      822.87     14.89 o 
   4   0   2       39.80       36.96      3.22 o 
   5   0   2      394.20      390.77      8.90 o 
   6   0   2     2236.29     2198.13     33.45 o 
   7   0   2      946.40      994.93     17.03 o 
   8   0   2     4031.11     3923.71     45.76 o 
   9   0   2      493.28      444.40     12.12 o 
  10   0   2      417.60      414.65     12.07 o 
  11   0   2        9.33        7.07      7.71 o 
  12   0   2        6.89        6.52      9.17 o 
  13   0   2     1003.96     1009.12     37.72 o 
  14   0   2      245.80      256.36     20.89 o 
  15   0   2      223.89      206.65     20.39 o 
  16   0   2      808.88      819.89     38.86 o 
 -16   1   2       39.64       36.89     10.80 o 
 -15   1   2       29.83       45.85     10.36 o 
 -14   1   2       62.97       47.94      9.79 o 
 -13   1   2       32.40       40.57      9.12 o 
 -12   1   2      393.57      373.75     16.01 o 
 -11   1   2      577.41      545.11     15.01 o 
 -10   1   2       22.70       20.38      4.66 o 
  -9   1   2        0.04        0.98      3.34 o 
  -8   1   2      549.84      509.92     21.98 o 
  -7   1   2      483.63      444.36     18.93 o 
  -6   1   2     3147.12     3401.13     85.54 o 
  -5   1   2      476.74      554.53     15.64 o 
  -4   1   2      429.24      465.73      9.92 o 
  -3   1   2     1931.00     1863.31     40.82 o 
  -2   1   2     3216.36     3398.40     24.45 o 
  -1   1   2      100.74       87.16      2.16 o 
   0   1   2       24.14       22.83      1.37 o 
   1   1   2     8255.15     8219.15    114.10 o 
   2   1   2      123.79      121.79     15.48 o 
   3   1   2    39370.87    37979.49    542.20 o 
   4   1   2    24629.69    24389.17    187.23 o 
   5   1   2       43.44       66.15      3.96 o 
   6   1   2      512.36      507.04      7.74 o 
   7   1   2     1631.07     1501.91     15.77 o 
   8   1   2      828.33      806.00     11.10 o 
   9   1   2     1126.57     1108.05     18.03 o 
  10   1   2        4.14       -2.57      3.53 o 
  11   1   2      153.81      143.72      8.10 o 
  12   1   2        9.24        4.74      5.83 o 
  13   1   2        3.92        0.18      7.82 o 
  14   1   2       30.32       19.85      8.27 o 
  15   1   2        0.08       -8.67      6.75 o 
  16   1   2        1.32       -5.33      7.80 o 
 -16   2   2       27.20       53.83     11.75 o 
 -15   2   2      180.37      235.54     16.27 o 
 -14   2   2      136.62      198.72     19.04 o 
 -13   2   2      217.45      208.20     23.08 o 
 -12   2   2      733.68      696.52     17.00 o 
 -11   2   2      169.76      158.81      8.75 o 
 -10   2   2       55.67       65.73      8.19 o 
  -9   2   2      236.10      230.73     11.39 o 
  -8   2   2        7.62       12.27      5.43 o 
  -7   2   2      838.64      747.04     47.91 o 
  -6   2   2      637.87      578.56     14.15 o 
  -5   2   2     2956.16     2968.78     37.39 o 
  -4   2   2     3196.22     3435.54     27.10 o 
  -3   2   2     4360.29     4687.78     34.59 o 
  -2   2   2     1195.49     1265.32     12.68 o 
  -1   2   2     7454.94     7433.79     46.15 o 
   0   2   2      976.23      913.64      8.18 o 
   1   2   2     1447.86     1523.23     16.78 o 
   2   2   2    14472.14    14767.87    103.55 o 
   3   2   2        5.54        7.14      1.61 o 
   4   2   2     1573.88     1564.78     25.99 o 
   5   2   2      349.47      352.39      6.00 o 
   6   2   2      238.88      209.14      7.33 o 
   7   2   2      233.63      236.03      7.92 o 
   8   2   2     1177.66     1184.69     19.15 o 
   9   2   2      479.83      442.63     12.05 o 
  10   2   2      140.13      143.29      8.63 o 
  11   2   2      147.77      136.07      9.05 o 
  12   2   2       45.85       41.17      6.41 o 
  13   2   2       10.58        1.32      5.24 o 
  14   2   2      147.98      153.34     14.00 o 
  15   2   2        3.58        8.32      8.96 o 
  16   2   2       24.08       17.77      9.36 o 
 -15   3   2       59.53       66.76     12.78 o 
 -14   3   2      171.43      191.82     16.44 o 
 -13   3   2      252.48      231.11     12.05 o 
 -12   3   2      214.59      208.82     13.03 o 
 -11   3   2      942.84      918.51     29.52 o 
 -10   3   2      245.39      229.03     14.53 o 
  -9   3   2       65.13       41.77      7.86 o 
  -8   3   2      452.24      413.84     20.46 o 
  -7   3   2      107.18      134.59      7.84 o 
  -6   3   2     1774.94     1718.54     23.43 o 
  -5   3   2     1226.49     1159.76     13.99 o 
  -4   3   2     1359.49     1360.90     15.39 o 
  -3   3   2     3288.14     3411.18     28.88 o 
  -2   3   2     2016.68     2080.08     18.23 o 
  -1   3   2      964.62      978.58     10.11 o 
   0   3   2      521.16      571.09      7.43 o 
   1   3   2      487.48      431.31      7.25 o 
   2   3   2     3439.24     3467.12     26.29 o 
   3   3   2        1.48       -2.63      2.05 o 
   4   3   2      179.79      147.70      5.40 o 
   5   3   2      953.03      990.93     13.15 o 
   6   3   2     1439.58     1447.55     18.74 o 
   7   3   2        1.31        0.66      5.13 o 
   8   3   2        0.78       -1.70      3.81 o 
   9   3   2      169.43      157.14      8.38 o 
  10   3   2        9.79        9.56      5.06 o 
  11   3   2      640.39      623.24     16.50 o 
  12   3   2      662.41      771.43     18.95 o 
  13   3   2      337.18      380.84     14.34 o 
  14   3   2      137.92      178.44     16.74 o 
  15   3   2       23.62       20.42     10.38 o 
 -14   4   2        0.92       -5.98      5.51 o 
 -13   4   2       30.33       19.03      6.28 o 
 -12   4   2      267.55      236.53     10.62 o 
 -11   4   2       31.49       27.58      7.13 o 
 -10   4   2        7.53       13.51      6.12 o 
  -9   4   2       45.87       46.25      6.97 o 
  -8   4   2      383.10      352.70     12.25 o 
  -7   4   2       22.70       29.78      6.00 o 
  -6   4   2       10.48        7.48      4.76 o 
  -5   4   2        1.00        1.31      4.09 o 
  -4   4   2      511.35      491.93     10.02 o 
  -3   4   2      644.73      628.86     11.61 o 
  -2   4   2      238.91      221.70      7.01 o 
  -1   4   2      723.43      719.98      9.78 o 
   0   4   2      793.25      794.17     10.24 o 
   1   4   2     1128.64     1139.16     13.97 o 
   2   4   2      233.30      218.18      6.45 o 
   3   4   2      247.13      250.60      7.71 o 
   4   4   2      140.46      123.41      6.79 o 
   5   4   2     1521.34     1472.84     20.88 o 
   6   4   2      808.62      804.43     24.87 o 
   7   4   2       12.95        9.40      5.22 o 
   8   4   2       46.30       39.60      6.36 o 
   9   4   2        2.85        2.19      4.24 o 
  10   4   2       44.88       42.87      6.02 o 
  11   4   2        0.01       -6.78      5.31 o 
  12   4   2       62.13       47.75     11.61 o 
  13   4   2       30.45       18.61     12.77 o 
 -12   5   2       75.03       95.07     11.00 o 
 -11   5   2       44.01       57.01      9.28 o 
 -10   5   2       79.33       76.53      9.49 o 
  -9   5   2      236.80      234.61     11.96 o 
  -8   5   2      349.46      332.90     12.98 o 
  -7   5   2       39.20       26.76      6.93 o 
  -6   5   2       85.49       92.21      8.59 o 
  -5   5   2       28.50       21.06      6.06 o 
  -4   5   2       49.47       54.40      6.83 o 
  -3   5   2      142.62      133.13     10.48 o 
  -2   5   2      103.37       95.28      6.64 o 
  -1   5   2        0.97       -1.66      3.41 o 
   0   5   2      166.54      158.35      6.01 o 
   1   5   2       29.23       18.60      4.33 o 
   2   5   2        4.11       -1.70      5.48 o 
   3   5   2      256.96      272.12      9.28 o 
   4   5   2     1307.61     1373.34     23.20 o 
   5   5   2       70.93       93.68      8.22 o 
   6   5   2      125.36      133.94     12.28 o 
   7   5   2      132.97      144.50     25.08 o 
   8   5   2        7.61       -2.78      7.45 o 
   9   5   2        2.62        9.86      7.99 o 
  10   5   2       38.41       24.08     11.45 o 
  11   5   2       18.19       15.22     16.24 o 
  12   5   2       37.21       50.09     12.07 o 
  -9   6   2       59.07       62.67     11.80 o 
  -8   6   2      143.43      163.18     15.26 o 
  -7   6   2       44.32       23.78      9.61 o 
  -6   6   2       24.41       11.30      8.91 o 
  -5   6   2       19.88       11.92      8.84 o 
  -4   6   2        1.78       -7.83      6.67 o 
  -3   6   2        1.09        2.33      7.57 o 
  -2   6   2        0.04       -8.13      5.42 o 
  -1   6   2       88.99      102.83      8.14 o 
   0   6   2      215.78      213.21      8.38 o 
   1   6   2        4.19        1.71      5.06 o 
   2   6   2       45.12       27.58      7.29 o 
   3   6   2       33.49       20.67      8.31 o 
   4   6   2       20.16       14.66     13.43 o 
   5   6   2       11.19       12.31      8.34 o 
   6   6   2        4.32        3.59      9.01 o 
   7   6   2        0.11       -0.03      7.80 o 
   8   6   2       23.53       11.61      8.96 o 
   9   6   2       33.42       49.72     11.73 o 
  -4   7   2        8.72        1.05      8.99 o 
  -3   7   2        8.76      -11.03      8.65 o 
  -2   7   2        2.18       -2.76      8.09 o 
  -1   7   2       93.31       79.34     11.98 o 
   0   7   2      115.71      115.65     10.93 o 
   1   7   2        0.72        8.16     12.54 o 
   2   7   2       79.08       66.86     16.69 o 
   3   7   2       29.74       30.97     15.05 o 
   4   7   2        7.83        3.01     11.81 o 
 -16   1   3      118.53      150.83     22.76 o 
 -15   1   3       71.17       83.87     12.43 o 
 -14   1   3       14.45       25.63     10.35 o 
 -13   1   3      971.16      970.70     39.09 o 
 -12   1   3      235.82      226.61     20.16 o 
 -11   1   3       71.80       79.97      7.28 o 
 -10   1   3       37.48       31.91      5.20 o 
  -9   1   3       46.44       42.47      5.28 o 
  -8   1   3      700.17      738.96     37.15 o 
  -7   1   3      277.46      282.69      9.67 o 
  -6   1   3     6098.65     6338.86     66.30 o 
  -5   1   3      587.78      598.04     20.89 o 
  -4   1   3     4645.02     4555.53     60.55 o 
  -3   1   3     1783.59     2004.48     18.72 o 
  -2   1   3      141.03       97.71      2.33 o 
  -1   1   3      319.64      270.25      4.57 o 
   0   1   3      280.42      224.49      6.02 o 
   1   1   3     8609.72     8816.19     66.75 o 
   2   1   3    14359.89    14298.48     92.03 o 
   3   1   3      340.82      350.42      8.70 o 
   4   1   3     1089.22     1026.43     11.23 o 
   5   1   3      641.63      552.04      8.16 o 
   6   1   3     1814.40     1798.69     26.29 o 
   7   1   3        0.77       -2.85      1.90 o 
   8   1   3      300.34      310.74      7.46 o 
   9   1   3      226.14      205.00      8.07 o 
  10   1   3       12.45        5.79      3.92 o 
  11   1   3      192.73      191.17      8.63 o 
  12   1   3       26.97       18.98      7.43 o 
  13   1   3      304.57      299.67     14.86 o 
  14   1   3        6.31        5.64      7.16 o 
  15   1   3        3.54       -4.44      7.37 o 
  16   1   3       30.61       20.81      9.83 o 
 -16   2   3      270.69      243.73     17.00 o 
 -15   2   3       59.26       69.03     12.30 o 
 -14   2   3      246.44      258.47     16.00 o 
 -13   2   3       52.67       52.06      9.76 o 
 -12   2   3      277.03      245.92     14.22 o 
 -11   2   3       27.76       26.12      6.21 o 
 -10   2   3        2.94        0.82      4.55 o 
  -9   2   3      510.66      452.48     18.54 o 
  -8   2   3     3573.91     3783.45     56.85 o 
  -7   2   3      614.58      629.96     15.83 o 
  -6   2   3       22.15       37.28      6.32 o 
  -5   2   3      811.77      831.60     11.01 o 
  -4   2   3     2289.91     2375.26     25.19 o 
  -3   2   3     5602.27     5677.71     67.60 o 
  -2   2   3     3310.20     3293.70     25.80 o 
  -1   2   3        2.18        4.79      1.50 o 
   0   2   3        7.83        4.01      1.13 o 
   1   2   3      137.58      144.31      3.22 o 
   2   2   3     2340.30     2517.44     22.47 o 
   3   2   3     2163.75     2229.84     23.16 o 
   4   2   3       19.83       32.38      3.99 o 
   5   2   3     2176.37     2236.92     20.79 o 
   6   2   3     2653.46     2751.22     24.66 o 
   7   2   3      457.86      405.22      8.56 o 
   8   2   3     1640.91     1623.50     29.40 o 
   9   2   3       95.47       93.47      8.97 o 
  10   2   3       94.66       97.79      7.58 o 
  11   2   3       12.53        3.61      4.46 o 
  12   2   3       73.58       58.11      7.15 o 
  13   2   3      225.89      199.14     10.85 o 
  14   2   3      123.72      121.33     13.67 o 
  15   2   3      229.80      238.54     16.92 o 
 -15   3   3       89.46      104.52     23.21 o 
 -14   3   3       49.28       43.61     10.50 o 
 -13   3   3       61.88       65.64      8.69 o 
 -12   3   3       19.49        5.51      5.82 o 
 -11   3   3       67.43       67.98     10.58 o 
 -10   3   3       12.92       11.42      6.21 o 
  -9   3   3        8.63        0.78      5.83 o 
  -8   3   3      311.60      333.25     12.25 o 
  -7   3   3      599.97      599.38     13.59 o 
  -6   3   3      256.78      262.46      9.12 o 
  -5   3   3      635.66      625.33      9.93 o 
  -4   3   3      753.76      791.54     11.22 o 
  -3   3   3      334.59      317.42      6.95 o 
  -2   3   3      324.16      298.54      6.13 o 
  -1   3   3        8.85        9.94      2.34 o 
   0   3   3     1481.57     1543.65     14.00 o 
   1   3   3     1572.79     1631.88     15.46 o 
   2   3   3     2950.27     2987.94     33.13 o 
   3   3   3       98.01       92.29      4.27 o 
   4   3   3     1900.16     2009.90     20.29 o 
   5   3   3      355.62      357.07     12.42 o 
   6   3   3       47.38       61.05      4.77 o 
   7   3   3      726.74      721.38     16.20 o 
   8   3   3      593.73      596.70     14.49 o 
   9   3   3      253.50      219.86      9.68 o 
  10   3   3       33.27       29.61      6.37 o 
  11   3   3       21.00       13.85      5.70 o 
  12   3   3       56.52       54.72      8.06 o 
  13   3   3       42.65       43.69      7.92 o 
  14   3   3        0.55        4.00      7.12 o 
 -14   4   3       18.34       16.46      6.90 o 
 -13   4   3       12.04        5.84      5.85 o 
 -12   4   3      108.21      125.99     13.11 o 
 -11   4   3       79.63       88.68     13.24 o 
 -10   4   3      285.76      280.50     11.99 o 
  -9   4   3        0.00       -4.62      5.13 o 
  -8   4   3        2.22        3.63      5.15 o 
  -7   4   3       60.67       56.43      6.69 o 
  -6   4   3        5.02        1.77      4.22 o 
  -5   4   3        4.58        7.21      4.41 o 
  -4   4   3       38.09       33.17      4.14 o 
  -3   4   3      584.07      586.61     10.80 o 
  -2   4   3      176.53      190.02      5.94 o 
  -1   4   3      444.53      403.04     10.25 o 
   0   4   3       24.63       21.31      3.02 o 
   1   4   3       21.59       15.56      3.26 o 
   2   4   3       88.78       91.21      5.04 o 
   3   4   3       75.03       54.83      4.49 o 
   4   4   3       11.30        4.58      3.82 o 
   5   4   3      518.66      533.04     11.04 o 
   6   4   3     2059.25     2083.48     28.27 o 
   7   4   3      242.74      241.42     10.18 o 
   8   4   3       38.32       26.99      5.98 o 
   9   4   3        9.84       -0.75      6.51 o 
  10   4   3      180.80      196.71     14.16 o 
  11   4   3       15.46        6.61      9.08 o 
  12   4   3      204.34      237.60     16.40 o 
  13   4   3       24.04       33.88     10.04 o 
 -12   5   3        0.03      -10.06      6.70 o 
 -11   5   3        1.36       -8.23      6.28 o 
 -10   5   3        8.38        4.76      6.56 o 
  -9   5   3        3.32        0.52      8.00 o 
  -8   5   3      110.17      134.59     11.14 o 
  -7   5   3      464.52      470.02     14.58 o 
  -6   5   3      567.90      555.14     15.21 o 
  -5   5   3      331.21      338.05     20.66 o 
  -4   5   3      135.31      124.50     11.05 o 
  -3   5   3      352.69      325.31     11.30 o 
  -2   5   3       54.78       63.26      7.16 o 
  -1   5   3        0.05       -1.53      3.97 o 
   0   5   3        3.73       -4.74      3.31 o 
   1   5   3        8.12        2.65      3.68 o 
   2   5   3        1.07       -3.77      3.62 o 
   3   5   3      903.92      941.07     49.14 o 
   4   5   3      279.20      310.05     14.72 o 
   5   5   3       99.80      104.52     18.74 o 
   6   5   3       23.49       14.19     14.85 o 
   7   5   3      231.99      258.79     22.10 o 
   8   5   3       25.03       31.01     11.27 o 
   9   5   3       18.19       12.91      8.47 o 
  10   5   3        7.84       18.78      9.86 o 
  11   5   3       19.21       24.65      9.92 o 
  -9   6   3        1.77       -7.31      8.20 o 
  -8   6   3       17.28       14.12      9.97 o 
  -7   6   3      134.21      143.92     14.23 o 
  -6   6   3       79.67       88.50     12.02 o 
  -5   6   3       63.69       43.06     14.28 o 
  -4   6   3       38.24       35.01      9.36 o 
  -3   6   3       30.95       35.22      8.93 o 
  -2   6   3        2.54       -4.96      5.49 o 
  -1   6   3       13.01        6.04      4.88 o 
   0   6   3       37.10       25.93      6.01 o 
   1   6   3       35.19       27.55      6.03 o 
   2   6   3       16.51       -0.63      5.29 o 
   3   6   3        3.45       -6.91      7.14 o 
   4   6   3       88.69       81.27     13.34 o 
   5   6   3       71.91       55.44     21.94 o 
   6   6   3       42.40       44.84     10.16 o 
   7   6   3       64.69       83.97     12.39 o 
   8   6   3       91.95       99.83     24.31 o 
  -4   7   3       12.07       -0.56      8.93 o 
  -3   7   3        5.15        1.18      9.02 o 
  -2   7   3        0.08       -4.07      8.38 o 
  -1   7   3       79.72       70.95     22.87 o 
   0   7   3        5.98        6.99      6.00 o 
   1   7   3      206.91      260.27     13.28 o 
   2   7   3       78.49       99.56     13.12 o 
   3   7   3        0.77       -0.19      8.57 o 
 -17   0   4        3.33        1.92     13.27 o 
 -16   0   4        5.01       12.91     12.77 o 
 -15   0   4       57.38       53.41     16.15 o 
 -14   0   4      205.44      233.60     20.80 o 
 -13   0   4     1303.31     1242.31     43.56 o 
 -12   0   4       23.20       35.80     13.14 o 
 -11   0   4      528.67      497.26     25.13 o 
 -10   0   4     1018.01     1029.37     34.21 o 
  -9   0   4        5.80        6.98      4.12 o 
  -8   0   4     2899.69     3033.01     37.42 o 
  -7   0   4      118.41       96.97      5.63 o 
  -6   0   4       84.77       78.41      4.94 o 
  -5   0   4     2125.77     2169.66     22.77 o 
  -4   0   4    11140.81    12220.87    155.48 o 
  -3   0   4      277.79      226.03      8.07 o 
  -2   0   4    24243.67    24960.31    308.22 o 
  -1   0   4     1296.23     1287.12     24.49 o 
   0   0   4     2256.99     2463.98     21.41 o 
   1   0   4     1016.31      999.27     10.70 o 
   2   0   4     2907.31     2982.04     32.56 o 
   3   0   4     1376.68     1347.17     18.46 o 
   4   0   4      174.58      205.07      6.82 o 
   5   0   4      211.14      247.83      7.99 o 
   6   0   4     3208.48     3019.53     37.02 o 
   7   0   4     9331.43     9397.63     94.88 o 
   8   0   4     2769.97     2687.84     44.99 o 
   9   0   4      364.29      335.44     11.41 o 
  10   0   4     2277.50     2170.45     33.08 o 
  11   0   4      142.03      143.21     16.19 o 
  12   0   4      573.82      554.14     27.41 o 
  13   0   4       42.69       51.81     13.36 o 
  14   0   4      164.80      145.99     19.02 o 
  15   0   4      111.93       82.05     16.60 o 
  16   0   4        9.10        2.01     12.41 o 
 -16   1   4       32.51       31.84     10.66 o 
 -15   1   4      778.85      784.98     49.92 o 
 -14   1   4     1368.64     1450.98     97.81 o 
 -13   1   4      300.87      305.78     28.28 o 
 -12   1   4      165.24      164.94     13.43 o 
 -11   1   4      182.36      170.51      9.42 o 
 -10   1   4      217.08      199.92      8.60 o 
  -9   1   4     1118.91     1084.57     23.41 o 
  -8   1   4      421.27      411.15     12.23 o 
  -7   1   4      412.92      361.44      7.03 o 
  -6   1   4     1167.02     1214.92     49.80 o 
  -5   1   4        0.04       -1.13      1.62 o 
  -4   1   4     9295.83     9388.20     79.84 o 
  -3   1   4    16250.75    16992.14    154.63 o 
  -2   1   4      320.94      333.69      7.50 o 
  -1   1   4      812.98      818.67      9.12 o 
   0   1   4     2886.93     2914.18     33.09 o 
   1   1   4     1036.45     1015.37     10.75 o 
   2   1   4      755.08      738.75      8.34 o 
   3   1   4      567.77      593.12     10.27 o 
   4   1   4      187.81      172.55      4.52 o 
   5   1   4     2294.62     2313.97     32.57 o 
   6   1   4      356.55      324.07     14.23 o 
   7   1   4        0.06       -2.17      2.05 o 
   8   1   4      126.99      126.09      5.18 o 
   9   1   4      198.50      194.88      8.04 o 
  10   1   4       11.55        9.17      3.85 o 
  11   1   4      328.98      324.37     10.80 o 
  12   1   4      249.40      215.37     12.71 o 
  13   1   4       51.14       47.32      8.96 o 
  14   1   4        1.08       -0.87      7.20 o 
  15   1   4        1.10        1.14      7.64 o 
  16   1   4       18.64       18.45      9.80 o 
 -16   2   4       76.50       67.17     12.85 o 
 -15   2   4      146.12      169.17     16.05 o 
 -14   2   4      857.09      925.75     28.19 o 
 -13   2   4      542.23      556.86     20.90 o 
 -12   2   4        4.84       -5.33      4.57 o 
 -11   2   4      432.35      421.70     20.09 o 
 -10   2   4     1868.48     1916.41     63.24 o 
  -9   2   4       18.88       26.76      8.30 o 
  -8   2   4     1236.26     1250.49     41.25 o 
  -7   2   4     1525.52     1605.46     26.48 o 
  -6   2   4       34.72       38.05      8.99 o 
  -5   2   4        4.15        7.12      2.02 o 
  -4   2   4      872.30      938.65     11.06 o 
  -3   2   4     1116.82     1156.49     17.34 o 
  -2   2   4     1769.05     1726.26     14.66 o 
  -1   2   4      478.01      472.31      5.71 o 
   0   2   4      557.01      529.30      7.10 o 
   1   2   4     6518.03     6575.69     48.50 o 
   2   2   4     1999.40     2074.63     16.65 o 
   3   2   4      381.77      401.52      5.84 o 
   4   2   4      363.11      328.00      8.56 o 
   5   2   4     2207.98     2197.36     20.99 o 
   6   2   4      229.01      231.90      6.26 o 
   7   2   4      727.85      692.06     21.88 o 
   8   2   4      163.39      147.60      7.51 o 
   9   2   4       75.43       57.70      6.23 o 
  10   2   4        3.24        5.00      4.31 o 
  11   2   4       64.42       65.37     13.87 o 
  12   2   4      125.64      113.21     12.72 o 
  13   2   4       44.09       37.57      6.96 o 
  14   2   4        2.26       -2.29      7.62 o 
  15   2   4      109.16      124.10     13.80 o 
 -15   3   4       13.38       12.56      9.72 o 
 -14   3   4      140.49      126.81     13.97 o 
 -13   3   4      284.84      261.28     12.28 o 
 -12   3   4       16.38       42.38      7.47 o 
 -11   3   4      104.62      131.83     14.80 o 
 -10   3   4      255.52      220.02     12.49 o 
  -9   3   4      991.20      973.29     27.68 o 
  -8   3   4     1375.93     1349.85     21.87 o 
  -7   3   4       55.37       57.56      6.96 o 
  -6   3   4     2016.36     1948.21     25.44 o 
  -5   3   4     1943.73     1940.84     21.17 o 
  -4   3   4      449.77      484.28      8.67 o 
  -3   3   4       22.11       28.25      4.18 o 
  -2   3   4       96.15       88.97      3.99 o 
  -1   3   4      176.02      190.61      4.92 o 
   0   3   4     5622.62     5934.64     40.39 o 
   1   3   4        0.45        0.03      2.41 o 
   2   3   4     1143.91     1200.84     12.91 o 
   3   3   4      264.86      252.73      5.16 o 
   4   3   4     1868.33     1874.82     16.69 o 
   5   3   4     4843.93     5112.38     34.95 o 
   6   3   4     3526.60     3676.27     25.69 o 
   7   3   4      348.62      314.30     10.57 o 
   8   3   4     1651.21     1575.75     24.47 o 
   9   3   4      300.48      281.14     10.94 o 
  10   3   4       98.07       95.60      8.46 o 
  11   3   4       45.91       46.20      7.34 o 
  12   3   4      145.06      128.95     12.02 o 
  13   3   4       43.78       46.11      8.13 o 
  14   3   4       61.75       93.73     24.04 o 
 -14   4   4        1.28       -6.09      6.00 o 
 -13   4   4        4.79        0.75      7.85 o 
 -12   4   4        0.88        6.31      6.85 o 
 -11   4   4      167.56      147.55     11.11 o 
 -10   4   4      284.13      233.77     11.07 o 
  -9   4   4       17.59       20.24      8.01 o 
  -8   4   4     1090.40     1071.01     20.67 o 
  -7   4   4       92.05       88.58      7.76 o 
  -6   4   4      313.71      296.86     10.39 o 
  -5   4   4      443.03      434.72     11.86 o 
  -4   4   4       33.35       38.78      4.36 o 
  -3   4   4      742.18      742.32     13.76 o 
  -2   4   4       80.12       91.69      5.00 o 
  -1   4   4        2.93        3.73      2.92 o 
   0   4   4      338.20      315.33      7.30 o 
   1   4   4      159.69      142.71      5.45 o 
   2   4   4       95.78       85.65      5.08 o 
   3   4   4        0.11       -4.23      2.82 o 
   4   4   4      195.01      165.80      6.88 o 
   5   4   4      871.44      880.58     16.99 o 
   6   4   4       47.47       61.07      9.01 o 
   7   4   4      784.72      786.18     36.14 o 
   8   4   4        0.91       -3.10      5.92 o 
   9   4   4      187.18      196.19     14.88 o 
  10   4   4       23.86       23.97      8.60 o 
  11   4   4      145.06      175.90     33.27 o 
  12   4   4       25.67       30.99     10.07 o 
  13   4   4       47.96       55.42     11.64 o 
 -12   5   4        8.78        5.01     10.51 o 
 -11   5   4       38.84       36.91     11.65 o 
 -10   5   4        6.11        8.97      9.24 o 
  -9   5   4       24.05        6.92      8.16 o 
  -8   5   4        3.60        8.89      8.69 o 
  -7   5   4       27.61       12.99      7.86 o 
  -6   5   4      380.18      398.71     16.97 o 
  -5   5   4        5.07       -9.38      6.27 o 
  -4   5   4       16.66       20.42      7.24 o 
  -3   5   4      207.89      185.85      9.28 o 
  -2   5   4       58.38       68.67      8.87 o 
  -1   5   4      330.84      334.82     10.02 o 
   0   5   4       98.67       82.88      6.77 o 
   1   5   4        1.14       -5.59      3.73 o 
   2   5   4       76.18       59.94      6.28 o 
   3   5   4       18.83       13.44      6.35 o 
   4   5   4       20.26       16.61      7.35 o 
   5   5   4      120.99      119.90     11.73 o 
   6   5   4        4.38        5.97      7.28 o 
   7   5   4        0.91        1.32      6.98 o 
   8   5   4       44.20       40.17      9.79 o 
   9   5   4       65.60       64.97     11.41 o 
  10   5   4       27.09       31.33     10.17 o 
  11   5   4        0.09       -3.23      8.85 o 
  -9   6   4       97.34       96.09     13.70 o 
  -8   6   4       43.46       43.19     11.36 o 
  -7   6   4        2.00       -2.39      8.14 o 
  -6   6   4       24.82       18.04      9.05 o 
  -5   6   4       50.60       29.98      9.81 o 
  -4   6   4       53.70       55.58     10.43 o 
  -3   6   4       71.98       79.43     11.21 o 
  -2   6   4       34.40       25.24      7.82 o 
  -1   6   4       32.05       13.08      5.82 o 
   0   6   4       84.58       75.15     11.44 o 
   1   6   4       20.45       10.78      5.44 o 
   2   6   4       16.66       10.09      5.75 o 
   3   6   4        1.44      -10.16      6.78 o 
   4   6   4       17.59        7.97      8.11 o 
   5   6   4       10.32        6.46      8.63 o 
   6   6   4       75.11       79.84     12.16 o 
   7   6   4       78.30      107.38     16.92 o 
   8   6   4      221.92      287.79     17.80 o 
  -3   7   4        1.47       -2.86     10.28 o 
  -2   7   4        0.04       -4.70      8.99 o 
  -1   7   4        2.01      -10.74      7.90 o 
   0   7   4        5.58       -2.86      6.12 o 
   1   7   4        1.50        2.95      7.00 o 
   2   7   4       10.16       11.41      9.06 o 
 -16   1   5       12.77       12.29      9.34 o 
 -15   1   5        0.59        6.61      8.78 o 
 -14   1   5      478.85      506.28     20.81 o 
 -13   1   5     1054.19     1049.01     28.52 o 
 -12   1   5        0.24       14.39     15.83 o 
 -11   1   5      304.71      278.27     10.71 o 
 -10   1   5       25.45       26.00      5.33 o 
  -9   1   5       62.55       60.44     11.04 o 
  -8   1   5       85.55       90.76      4.72 o 
  -7   1   5      142.15      167.09      4.97 o 
  -6   1   5      730.50      743.65     10.90 o 
  -5   1   5     3957.46     4178.50     30.48 o 
  -4   1   5     5198.23     5419.92     37.51 o 
  -3   1   5     2168.82     2240.52     18.95 o 
  -2   1   5     1235.13     1201.39     12.99 o 
  -1   1   5     1166.33     1271.55     14.93 o 
   0   1   5     7039.42     7221.84     69.71 o 
   1   1   5      594.19      463.64     10.30 o 
   2   1   5       28.55       35.44      2.11 o 
   3   1   5     1382.58     1511.33     14.89 o 
   4   1   5       44.09       49.47      8.43 o 
   5   1   5      294.12      290.35      6.41 o 
   6   1   5       13.89        6.10      3.04 o 
   7   1   5        0.88        2.26      2.50 o 
   8   1   5       21.78       13.77      3.17 o 
   9   1   5      164.04      156.62      6.15 o 
  10   1   5      371.31      370.95     11.32 o 
  11   1   5       50.66       56.53      6.75 o 
  12   1   5     1032.86      906.73     34.62 o 
  13   1   5        2.63        0.19      7.03 o 
  14   1   5        5.80       -4.56      7.17 o 
  15   1   5        1.89       -4.84      8.00 o 
 -16   2   5        0.16      -13.63      9.08 o 
 -15   2   5       29.77       42.26     11.35 o 
 -14   2   5       12.82       23.81      9.95 o 
 -13   2   5       59.59       64.47     21.32 o 
 -12   2   5      236.08      265.41     19.28 o 
 -11   2   5      333.07      305.51     48.60 o 
 -10   2   5      596.45      595.72     17.70 o 
  -9   2   5      337.60      284.22     12.20 o 
  -8   2   5      163.64      170.55     20.55 o 
  -7   2   5       93.66      111.21      7.56 o 
  -6   2   5      447.39      459.05      8.59 o 
  -5   2   5      113.80      109.43      5.01 o 
  -4   2   5     1250.51     1253.84     13.66 o 
  -3   2   5      303.15      261.61      4.97 o 
  -2   2   5     2719.75     2676.79     18.34 o 
  -1   2   5     1849.24     1854.66     15.81 o 
   0   2   5     2363.84     2545.71     26.84 o 
   1   2   5      138.21      116.31      4.47 o 
   2   2   5     2036.29     2395.76     18.31 o 
   3   2   5      828.54      848.82      9.04 o 
   4   2   5     1257.84     1311.11     14.73 o 
   5   2   5     7184.61     7236.98     77.94 o 
   6   2   5     1255.18     1218.41     18.03 o 
   7   2   5       65.67       63.99      6.78 o 
   8   2   5     1804.20     1835.21     25.60 o 
   9   2   5      315.83      317.49     11.06 o 
  10   2   5      255.15      232.05     10.00 o 
  11   2   5      329.14      332.81     13.22 o 
  12   2   5        4.65       -3.67      4.79 o 
  13   2   5       31.12       15.03      6.12 o 
  14   2   5        1.51        8.07     10.08 o 
  15   2   5       77.53      104.42     13.51 o 
 -15   3   5       14.04        9.01      8.93 o 
 -14   3   5        7.38       15.93      9.41 o 
 -13   3   5       18.79       16.38      6.84 o 
 -12   3   5      176.15      190.91     14.36 o 
 -11   3   5      125.15      146.02     12.11 o 
 -10   3   5      143.75      164.54     16.46 o 
  -9   3   5       47.47       38.64      6.07 o 
  -8   3   5        6.13       -4.46      4.08 o 
  -7   3   5        2.66       -4.75      3.57 o 
  -6   3   5      324.52      318.82      9.79 o 
  -5   3   5     1049.21      991.19     13.14 o 
  -4   3   5       43.16       39.55      3.57 o 
  -3   3   5      313.01      336.21      7.18 o 
  -2   3   5      123.18      133.21      4.34 o 
  -1   3   5        2.13       -1.64      1.84 o 
   0   3   5      431.28      431.56      9.02 o 
   1   3   5      698.23      672.89      8.15 o 
   2   3   5       47.21       43.90      3.48 o 
   3   3   5       79.43       71.82      5.06 o 
   4   3   5      108.84      113.46      3.84 o 
   5   3   5      282.65      273.88      5.63 o 
   6   3   5      242.30      235.09      5.52 o 
   7   3   5      331.86      337.06     13.79 o 
   8   3   5      112.95      138.06     30.17 o 
   9   3   5      337.47      352.45     12.12 o 
  10   3   5      181.06      180.10     12.43 o 
  11   3   5      294.21      293.60     15.43 o 
  12   3   5        4.90        1.63      7.59 o 
  13   3   5       28.50       36.28      9.84 o 
  14   3   5       25.15       30.12     10.40 o 
 -14   4   5      117.62      119.37     10.05 o 
 -13   4   5       18.33        2.04      7.16 o 
 -12   4   5      384.48      376.18     19.78 o 
 -11   4   5       93.36      103.22     10.11 o 
 -10   4   5      112.18       92.31      9.23 o 
  -9   4   5        0.04       -3.05      4.75 o 
  -8   4   5       46.06       41.20      8.58 o 
  -7   4   5      145.09      143.80     12.25 o 
  -6   4   5       18.78        7.33      4.44 o 
  -5   4   5        0.12       -5.68      3.79 o 
  -4   4   5     1777.91     1809.87     24.30 o 
  -3   4   5      893.98      874.72     16.05 o 
  -2   4   5     1515.56     1587.22     28.21 o 
  -1   4   5     1054.79     1013.28     15.56 o 
   0   4   5     1055.26     1081.81     16.14 o 
   1   4   5        5.73        0.20      2.76 o 
   2   4   5       22.54       20.19      4.08 o 
   3   4   5      470.99      477.15     18.63 o 
   4   4   5       45.72       32.74      5.69 o 
   5   4   5      227.65      212.67     10.65 o 
   6   4   5      193.04      175.93     11.83 o 
   7   4   5     1052.61     1099.88     58.47 o 
   8   4   5      472.03      501.91     19.25 o 
   9   4   5       22.39       20.97      8.43 o 
  10   4   5       72.62      103.74     13.39 o 
  11   4   5       86.74      131.30     25.84 o 
  12   4   5        0.24       -5.39      7.71 o 
  13   4   5       24.12       33.24     10.34 o 
 -12   5   5       98.97       73.50     12.83 o 
 -11   5   5      110.68      106.83     13.63 o 
 -10   5   5      222.89      202.79     23.76 o 
  -9   5   5        0.26       -4.98      8.30 o 
  -8   5   5      278.35      272.96     15.42 o 
  -7   5   5        0.52       -3.78      6.97 o 
  -6   5   5      160.58      140.48     13.06 o 
  -5   5   5       31.17       19.65      8.10 o 
  -4   5   5       96.53       85.41     10.07 o 
  -3   5   5      877.87      890.82     18.09 o 
  -2   5   5      299.25      293.67      9.70 o 
  -1   5   5      175.83      182.72      8.15 o 
   0   5   5      204.46      198.06      8.34 o 
   1   5   5      196.09      203.74      8.43 o 
   2   5   5      172.87      158.54      8.06 o 
   3   5   5        8.98        4.56      4.67 o 
   4   5   5        7.17        4.35      6.71 o 
   5   5   5       10.66        7.99      6.71 o 
   6   5   5       39.34       33.60      8.69 o 
   7   5   5       48.42       50.39     10.00 o 
   8   5   5       68.88       63.99     11.13 o 
   9   5   5      100.22      159.25     21.41 o 
  10   5   5      163.74      227.55     17.69 o 
  11   5   5       94.45      108.84     22.26 o 
  -9   6   5      186.92      239.16     19.61 o 
  -8   6   5        5.54       -7.37      8.36 o 
  -7   6   5       51.51       53.93     11.28 o 
  -6   6   5       51.69       51.25     10.87 o 
  -5   6   5        8.40       -1.29      8.61 o 
  -4   6   5        8.54        3.33      7.87 o 
  -3   6   5      208.65      181.01     19.77 o 
  -2   6   5       26.34       -1.89     10.81 o 
  -1   6   5        0.11        1.42      5.20 o 
   0   6   5        0.60       -0.20      4.85 o 
   1   6   5       20.98       14.15      5.58 o 
   2   6   5      135.48      142.02     13.13 o 
   3   6   5        7.40        3.71      8.25 o 
   4   6   5        0.68       -5.32      7.99 o 
   5   6   5      121.70      163.80     15.28 o 
   6   6   5        0.15       -1.17      8.55 o 
   7   6   5       92.93      104.38     13.64 o 
   8   6   5       26.08       36.83     11.40 o 
  -2   7   5        0.35       -2.70      8.80 o 
  -1   7   5       23.29       13.44      9.91 o 
   0   7   5       43.94       44.39      7.86 o 
   1   7   5        1.28        5.59      6.81 o 
 -16   0   6        4.46        0.87     12.36 o 
 -15   0   6      254.19      272.46     23.85 o 
 -14   0   6       21.62       31.20     12.95 o 
 -13   0   6      300.44      329.38     23.85 o 
 -12   0   6     4655.41     4880.19     98.47 o 
 -11   0   6     7790.92     8296.49    140.70 o 
 -10   0   6     3205.60     3472.86     72.97 o 
  -9   0   6      774.72      823.79     17.32 o 
  -8   0   6      145.91      151.15      7.64 o 
  -7   0   6      642.25      607.98     10.05 o 
  -6   0   6      659.51      672.67     17.47 o 
  -5   0   6     9177.34     9853.41    130.35 o 
  -4   0   6     2388.71     2525.13     41.59 o 
  -3   0   6     4447.45     4504.70     65.63 o 
  -2   0   6     6138.06     6069.41     84.74 o 
  -1   0   6       64.13       63.46      3.91 o 
   0   0   6    29373.10    28793.08    209.79 o 
   1   0   6     5352.08     5734.38     56.56 o 
   2   0   6     4099.23     4552.92     48.68 o 
   3   0   6    11320.95    11713.94    112.20 o 
   4   0   6      104.81       84.17      6.89 o 
   5   0   6      314.08      320.28      9.82 o 
   6   0   6       77.39       91.34      6.60 o 
   7   0   6     3525.50     3475.41     43.98 o 
   8   0   6      110.12      118.91      7.78 o 
   9   0   6        0.64       -4.47      3.89 o 
  10   0   6       31.79       28.57      6.59 o 
  11   0   6       17.57       16.24      9.21 o 
  12   0   6       43.00       48.62     12.36 o 
  13   0   6        1.79       -8.21      8.67 o 
  14   0   6      242.65      207.74     19.57 o 
  15   0   6       58.59       54.87     16.10 o 
 -16   1   6        7.30        3.34      8.94 o 
 -15   1   6        0.26       -7.58      7.91 o 
 -14   1   6        5.03        0.77      7.64 o 
 -13   1   6      131.29      143.00     13.69 o 
 -12   1   6      529.53      534.24     19.76 o 
 -11   1   6      496.98      497.87     13.94 o 
 -10   1   6     2854.11     2840.94     34.33 o 
  -9   1   6       51.16       59.88      7.01 o 
  -8   1   6      578.11      607.11      8.29 o 
  -7   1   6     2961.42     3176.07     30.78 o 
  -6   1   6     4430.39     4956.84     36.11 o 
  -5   1   6     1586.00     1627.75     18.89 o 
  -4   1   6     1359.71     1439.67     16.43 o 
  -3   1   6      100.22       97.36      5.19 o 
  -2   1   6     2452.78     2523.12     33.37 o 
  -1   1   6     3172.52     3211.62     28.09 o 
   0   1   6     1344.61     1297.49     14.65 o 
   1   1   6      654.80      615.52      8.84 o 
   2   1   6     3993.83     4186.56     31.47 o 
   3   1   6       37.35       37.12      4.70 o 
   4   1   6     1972.73     2019.50     19.43 o 
   5   1   6     3041.03     3009.07     26.70 o 
   6   1   6      224.91      187.79      6.41 o 
   7   1   6      261.15      251.64      7.10 o 
   8   1   6       11.12        7.98      3.24 o 
   9   1   6      169.75      152.62      6.66 o 
  10   1   6     1238.37     1276.67     21.90 o 
  11   1   6      309.22      325.87     11.65 o 
  12   1   6        0.19       18.42      8.04 o 
  13   1   6       53.72       71.55     10.80 o 
  14   1   6       78.91       92.63     18.38 o 
  15   1   6        3.41       -6.83      8.11 o 
 -16   2   6       12.82        8.29      9.90 o 
 -15   2   6        7.66       12.56      8.99 o 
 -14   2   6       72.22       82.63     12.21 o 
 -13   2   6        1.09       -3.11      6.89 o 
 -12   2   6       16.13       32.13      6.90 o 
 -11   2   6      210.23      184.93     19.57 o 
 -10   2   6        6.78        4.92      5.48 o 
  -9   2   6      126.19      115.07     12.72 o 
  -8   2   6       83.08       67.42      7.35 o 
  -7   2   6       67.36       77.86      7.40 o 
  -6   2   6     4797.46     5007.62     39.03 o 
  -5   2   6      770.28      756.45     16.87 o 
  -4   2   6      580.41      584.85      7.92 o 
  -3   2   6       77.38       51.97      2.92 o 
  -2   2   6     6137.08     6004.94     35.41 o 
  -1   2   6      178.21      174.93     11.23 o 
   0   2   6        5.87       10.25      2.77 o 
   1   2   6       68.61       82.89      4.38 o 
   2   2   6      232.26      246.76      6.28 o 
   3   2   6       41.14       44.85      2.34 o 
   4   2   6     2043.08     2074.16     25.13 o 
   5   2   6      402.74      386.22      8.19 o 
   6   2   6        0.79       -3.56      2.37 o 
   7   2   6        2.86       -0.18      2.80 o 
   8   2   6      212.89      216.65      8.92 o 
   9   2   6     3817.33     3920.29     43.98 o 
  10   2   6      181.14      185.21      9.39 o 
  11   2   6      104.45      108.72     12.43 o 
  12   2   6       37.58       25.75      6.31 o 
  13   2   6       36.99       48.53     10.46 o 
  14   2   6      199.87      207.25     14.90 o 
 -15   3   6      214.77      223.13     16.98 o 
 -14   3   6      127.24      122.55     13.79 o 
 -13   3   6      204.15      197.82     16.33 o 
 -12   3   6      196.41      204.91     14.04 o 
 -11   3   6        0.22       -6.82      6.18 o 
 -10   3   6      876.53      854.28     29.66 o 
  -9   3   6       28.13       30.88      5.89 o 
  -8   3   6      210.45      192.42      8.87 o 
  -7   3   6     1497.33     1493.83     22.54 o 
  -6   3   6      206.33      172.91      7.70 o 
  -5   3   6      365.15      328.15     10.40 o 
  -4   3   6     1123.41     1133.75     14.19 o 
  -3   3   6      218.93      212.98      5.96 o 
  -2   3   6       20.15       18.44      2.57 o 
  -1   3   6       38.06       37.57      4.41 o 
   0   3   6     1412.54     1509.94     15.61 o 
   1   3   6      356.53      332.88      7.27 o 
   2   3   6      891.98      842.81     13.30 o 
   3   3   6        6.00        3.77      2.52 o 
   4   3   6       81.93      150.24     30.61 o 
   5   3   6       99.31      114.74      9.98 o 
   6   3   6      146.75      134.01      7.50 o 
   7   3   6     1043.89     1104.37     75.09 o 
   8   3   6      819.05      859.22     23.31 o 
   9   3   6      339.58      352.00     15.65 o 
  10   3   6       17.98       22.51      7.78 o 
  11   3   6       14.60        6.60      7.03 o 
  12   3   6       84.27       98.75     12.55 o 
  13   3   6        6.90        1.84      7.53 o 
  14   3   6       18.24       23.31      9.45 o 
 -13   4   6        0.30       -8.70      6.38 o 
 -12   4   6       72.69       89.33      9.53 o 
 -11   4   6       45.74       46.11     13.00 o 
 -10   4   6       66.74       60.50      8.17 o 
  -9   4   6        5.99        8.58      7.81 o 
  -8   4   6       45.89       44.00      8.94 o 
  -7   4   6      209.25      212.34     13.72 o 
  -6   4   6       23.82       23.79      7.43 o 
  -5   4   6      652.77      621.07     18.67 o 
  -4   4   6      140.99      147.86      7.92 o 
  -3   4   6       20.51        8.63      4.07 o 
  -2   4   6      226.83      202.24      7.51 o 
  -1   4   6     1882.45     1909.30     22.81 o 
   0   4   6       49.72       35.80      4.90 o 
   1   4   6      143.83      134.72      6.80 o 
   2   4   6        6.46        1.35      3.61 o 
   3   4   6      633.26      637.90     14.69 o 
   4   4   6       70.04       70.69      6.99 o 
   5   4   6        0.26       -7.00      4.66 o 
   6   4   6        8.51        1.85      6.34 o 
   7   4   6        1.04        6.10      6.70 o 
   8   4   6     1377.39     1469.84     33.13 o 
   9   4   6       96.24      133.16     18.70 o 
  10   4   6        0.07        5.27     15.87 o 
  11   4   6      104.56       99.14     12.93 o 
  12   4   6       18.07       14.05     12.27 o 
 -11   5   6       16.37       12.99      9.84 o 
 -10   5   6       17.65       20.22      9.95 o 
  -9   5   6      101.64      145.45     34.14 o 
  -8   5   6       29.87       30.97     12.34 o 
  -7   5   6       20.49       19.49      8.49 o 
  -6   5   6       16.69       20.50      8.55 o 
  -5   5   6      281.65      257.07     29.67 o 
  -4   5   6        0.06       -9.52      7.87 o 
  -3   5   6        2.75       -2.36      4.58 o 
  -2   5   6      372.21      371.98     10.71 o 
  -1   5   6        0.13       -2.28      3.93 o 
   0   5   6       52.26       43.65      5.73 o 
   1   5   6       97.84       95.42     13.26 o 
   2   5   6      344.40      346.40     10.57 o 
   3   5   6        0.57       -5.87      4.46 o 
   4   5   6       48.56       51.00     12.45 o 
   5   5   6        4.39        0.68      7.39 o 
   6   5   6       20.28       14.39      8.06 o 
   7   5   6        0.39       -2.96      7.33 o 
   8   5   6       65.17       66.14     11.44 o 
   9   5   6        0.05        0.82      7.65 o 
  10   5   6      192.49      246.16     18.10 o 
  -8   6   6        0.14       -1.75      9.43 o 
  -7   6   6       35.03       13.95      9.46 o 
  -6   6   6       60.29       52.28     11.22 o 
  -5   6   6        0.80      -14.81      9.87 o 
  -4   6   6        2.29       -9.28      7.65 o 
  -3   6   6      131.64      135.48     13.82 o 
  -2   6   6      184.98      205.63     17.24 o 
  -1   6   6      176.46      194.00     10.28 o 
   0   6   6       10.99        4.70      5.60 o 
   1   6   6       62.35       64.50      7.42 o 
   2   6   6       49.09       55.73      7.19 o 
   3   6   6       14.40        7.16      8.22 o 
   4   6   6        0.79       -1.85      8.49 o 
   5   6   6        0.05       -1.25      8.09 o 
   6   6   6        2.39        0.01      8.58 o 
   7   6   6        0.09       -6.74      8.74 o 
 -16   1   7       37.02       32.71     11.44 o 
 -15   1   7       51.67       43.99     11.13 o 
 -14   1   7       25.17       12.29      8.67 o 
 -13   1   7       40.99       40.52     11.63 o 
 -12   1   7        2.36       -8.81      5.87 o 
 -11   1   7     1086.21     1148.43     20.84 o 
 -10   1   7     1660.68     1738.95     29.98 o 
  -9   1   7      142.29      163.67      9.62 o 
  -8   1   7     3062.01     3162.28     41.71 o 
  -7   1   7      241.17      234.43      8.09 o 
  -6   1   7      949.28      874.15     11.05 o 
  -5   1   7       16.47       27.09      3.09 o 
  -4   1   7      338.67      367.45      6.90 o 
  -3   1   7      321.10      338.73     10.19 o 
  -2   1   7      204.06      186.52      5.86 o 
  -1   1   7     3021.21     3114.24     26.23 o 
   0   1   7     1462.28     1399.80     15.75 o 
   1   1   7      488.31      443.90      6.33 o 
   2   1   7     2575.81     2587.94     20.17 o 
   3   1   7     3348.85     3520.15     29.27 o 
   4   1   7       12.58       19.36      4.17 o 
   5   1   7     1257.23     1210.74     14.94 o 
   6   1   7     1627.46     1643.36     18.70 o 
   7   1   7      341.05      313.05      8.02 o 
   8   1   7       70.66       65.63      5.27 o 
   9   1   7      556.48      559.03     14.25 o 
  10   1   7       58.45       76.44     11.50 o 
  11   1   7     1716.52     1680.47     39.97 o 
  12   1   7      287.47      268.49     14.58 o 
  13   1   7       37.36       25.76      9.20 o 
  14   1   7        0.50       -6.67      7.72 o 
  15   1   7        2.11        1.27      8.53 o 
 -16   2   7      218.55      251.82     18.90 o 
 -15   2   7       12.99        2.72      9.14 o 
 -14   2   7       61.53       48.42     12.88 o 
 -13   2   7      109.04      122.07     26.98 o 
 -12   2   7      468.10      448.46     19.04 o 
 -11   2   7       68.83       73.71      9.40 o 
 -10   2   7       40.29       35.97      7.43 o 
  -9   2   7      393.25      347.29     13.17 o 
  -8   2   7      232.80      232.95     11.04 o 
  -7   2   7      257.92      263.66     19.48 o 
  -6   2   7      407.53      404.13      8.05 o 
  -5   2   7       16.57       11.09      2.35 o 
  -4   2   7       16.25        7.63      2.45 o 
  -3   2   7      330.03      357.93     12.56 o 
  -2   2   7     5362.06     5449.27     41.42 o 
  -1   2   7     2485.25     2492.33     29.84 o 
   0   2   7       45.22       37.04      3.54 o 
   1   2   7       15.84        7.55      2.42 o 
   2   2   7      106.40      106.64      4.89 o 
   3   2   7       26.67       16.32      2.34 o 
   4   2   7     1654.37     1602.59     17.48 o 
   5   2   7       13.21       11.01      2.99 o 
   6   2   7       55.01       37.56      4.12 o 
   7   2   7       88.63       84.92      6.31 o 
   8   2   7      276.86      250.69      9.86 o 
   9   2   7       16.96       24.73      6.02 o 
  10   2   7      154.02      155.91      9.70 o 
  11   2   7      174.61      185.16     13.14 o 
  12   2   7        5.60        0.37      6.72 o 
  13   2   7        0.02       -3.99      9.28 o 
  14   2   7       51.18       57.01     16.83 o 
 -15   3   7       59.62       57.18     14.62 o 
 -14   3   7       42.52       54.56     11.00 o 
 -13   3   7        1.26      -10.48      7.81 o 
 -12   3   7      683.08      736.47     55.87 o 
 -11   3   7       23.00       35.33      8.43 o 
 -10   3   7      181.35      180.17      9.72 o 
  -9   3   7       61.72       64.19      8.03 o 
  -8   3   7      689.52      633.30     14.82 o 
  -7   3   7      459.54      448.08     12.11 o 
  -6   3   7      349.90      342.40     10.15 o 
  -5   3   7        6.93        2.80      2.75 o 
  -4   3   7     1219.22     1259.84     18.72 o 
  -3   3   7      100.78       86.50      6.06 o 
  -2   3   7      224.05      243.46      6.31 o 
  -1   3   7       82.55       73.87      7.18 o 
   0   3   7        3.27        6.48      2.76 o 
   1   3   7        1.49       -0.73      2.51 o 
   2   3   7      275.45      248.26      6.56 o 
   3   3   7      272.60      244.92      9.16 o 
   4   3   7       87.15      108.90      7.19 o 
   5   3   7      752.93      713.32     23.12 o 
   6   3   7        1.29       -5.49      3.66 o 
   7   3   7       89.42      103.77     10.75 o 
   8   3   7      387.15      402.56     16.72 o 
   9   3   7       32.67       27.75     13.00 o 
  10   3   7       73.12       82.41     10.87 o 
  11   3   7       36.46       27.56     10.06 o 
  12   3   7       11.11       15.97      8.60 o 
  13   3   7       35.91       35.08     10.19 o 
 -13   4   7        4.57       -6.76      8.39 o 
 -12   4   7       26.93       26.91     10.24 o 
 -11   4   7      225.74      249.09     15.06 o 
 -10   4   7      394.89      423.90     18.23 o 
  -9   4   7      148.55      147.03     13.23 o 
  -8   4   7       26.21       40.77      9.16 o 
  -7   4   7     1105.75     1080.34     26.19 o 
  -6   4   7        7.84        0.21      6.27 o 
  -5   4   7        1.78        4.17      9.30 o 
  -4   4   7        1.11       -2.41      4.00 o 
  -3   4   7        2.75       -2.70      3.59 o 
  -2   4   7       27.56       25.05      4.43 o 
  -1   4   7        2.33       -3.65      3.35 o 
   0   4   7      495.23      459.93     10.87 o 
   1   4   7       23.28       14.52      4.34 o 
   2   4   7      425.90      425.35     10.68 o 
   3   4   7       21.09       13.28      4.18 o 
   4   4   7        0.92       -4.09      3.26 o 
   5   4   7       35.89       27.86      5.31 o 
   6   4   7        0.13       -6.88      5.72 o 
   7   4   7      201.82      212.59     13.56 o 
   8   4   7        0.52        6.89      7.64 o 
   9   4   7      151.76      139.07     13.47 o 
  10   4   7       34.03       43.66     16.24 o 
  11   4   7        5.22        9.06      8.68 o 
  12   4   7       40.45       66.63     12.53 o 
 -11   5   7       13.69       16.36     10.46 o 
 -10   5   7       62.23       62.19     11.88 o 
  -9   5   7      529.62      551.60     21.51 o 
  -8   5   7      450.96      468.40     20.01 o 
  -7   5   7        0.65       10.92     12.41 o 
  -6   5   7      688.14      704.30     22.65 o 
  -5   5   7       21.38        6.22      7.93 o 
  -4   5   7       40.43       29.08      8.23 o 
  -3   5   7       22.63       12.84      5.62 o 
  -2   5   7       42.62       43.79      5.88 o 
  -1   5   7        1.89        4.57      4.33 o 
   0   5   7      428.13      426.26     11.70 o 
   1   5   7      606.99      612.48     19.89 o 
   2   5   7      792.37      829.82     16.26 o 
   3   5   7      156.82      197.83      8.99 o 
   4   5   7       59.13       76.66      8.60 o 
   5   5   7      168.47      181.79     16.26 o 
   6   5   7       84.32      107.22     13.32 o 
   7   5   7        0.48       -5.40      7.74 o 
   8   5   7      152.32      142.98     14.65 o 
   9   5   7       25.30       17.41     10.49 o 
  10   5   7      466.67      480.54     38.38 o 
  -8   6   7       96.25       90.12     19.63 o 
  -7   6   7       40.77       28.50     10.81 o 
  -6   6   7       24.15       11.18      9.75 o 
  -5   6   7      151.87      174.48     15.74 o 
  -4   6   7        5.13       -6.78      7.72 o 
  -3   6   7       84.74       51.55     13.27 o 
  -2   6   7       85.64       94.70     12.58 o 
  -1   6   7       85.31       96.59      8.45 o 
   0   6   7      133.68      145.63      9.62 o 
   1   6   7       15.41        8.34      5.78 o 
   2   6   7      170.15      179.70     11.36 o 
   3   6   7        0.04       -3.77      7.96 o 
   4   6   7      143.38      159.17     17.38 o 
   5   6   7       19.48       13.70      9.56 o 
   6   6   7       19.24       14.97      9.58 o 
 -16   0   8        1.17       -6.52     12.86 o 
 -15   0   8        7.24       16.60     14.82 o 
 -14   0   8      183.83      204.05     23.44 o 
 -13   0   8        2.48       -6.16      9.35 o 
 -12   0   8      121.80      130.85     17.92 o 
 -11   0   8      442.81      451.84     25.22 o 
 -10   0   8      313.66      291.89     19.66 o 
  -9   0   8       55.90       58.83      7.22 o 
  -8   0   8      445.41      492.54      9.95 o 
  -7   0   8     4088.91     4252.85     66.68 o 
  -6   0   8      777.50      824.87     21.94 o 
  -5   0   8      214.13      187.08     10.26 o 
  -4   0   8     1608.54     1839.32     35.67 o 
  -3   0   8     6901.38     7497.49    106.04 o 
  -2   0   8      107.09      106.01      6.77 o 
  -1   0   8     1252.48     1340.90     19.38 o 
   0   0   8     4298.41     4516.51     39.41 o 
   1   0   8     1594.27     1719.58     18.95 o 
   2   0   8     3303.64     3203.66     43.90 o 
   3   0   8     2815.15     2696.14     34.83 o 
   4   0   8      906.95      979.05     18.63 o 
   5   0   8     3267.47     3445.43     43.54 o 
   6   0   8     1741.45     1809.97     28.83 o 
   7   0   8       38.76       39.79      6.13 o 
   8   0   8     1662.14     1628.62     28.80 o 
   9   0   8       18.96       15.17      5.76 o 
  10   0   8       29.33       17.71     10.26 o 
  11   0   8       45.21       30.83     10.76 o 
  12   0   8       25.55       27.50     12.72 o 
  13   0   8     1458.88     1602.12     51.58 o 
  14   0   8      512.85      498.08     30.51 o 
 -16   1   8       14.52       22.96     11.45 o 
 -15   1   8       15.35       20.90      9.73 o 
 -14   1   8      141.87      154.36     25.54 o 
 -13   1   8      313.87      327.70     16.67 o 
 -12   1   8       40.31       27.54      8.78 o 
 -11   1   8        1.57       -9.86      8.27 o 
 -10   1   8      131.11      151.34     10.96 o 
  -9   1   8      633.16      634.88     16.94 o 
  -8   1   8     5249.28     5262.04     48.00 o 
  -7   1   8     1782.95     1762.52     18.06 o 
  -6   1   8      339.66      309.78      6.77 o 
  -5   1   8     2611.95     2821.99     28.56 o 
  -4   1   8      194.89      224.39      6.67 o 
  -3   1   8     1486.92     1561.70     19.15 o 
  -2   1   8     6165.52     6493.66     54.91 o 
  -1   1   8      272.57      284.58      5.15 o 
   0   1   8     1279.16     1319.99     15.04 o 
   1   1   8      267.70      311.88      5.64 o 
   2   1   8        0.06        4.21      2.29 o 
   3   1   8      488.98      442.47      8.26 o 
   4   1   8      250.68      218.29      6.25 o 
   5   1   8        6.24       -0.72      4.28 o 
   6   1   8      648.45      635.47     11.17 o 
   7   1   8     1427.55     1414.08     18.17 o 
   8   1   8       59.00       53.32      5.17 o 
   9   1   8       15.89        7.63      5.08 o 
  10   1   8      482.45      499.14     14.18 o 
  11   1   8       55.78       85.54      8.27 o 
  12   1   8      347.40      345.24     16.65 o 
  13   1   8      181.86      205.67     16.04 o 
  14   1   8       12.94        8.78      8.97 o 
 -15   2   8        0.77       -0.88      8.48 o 
 -14   2   8        6.61        5.61      8.43 o 
 -13   2   8      213.89      200.46     14.70 o 
 -12   2   8      155.88      165.98     12.61 o 
 -11   2   8      327.78      303.65     13.62 o 
 -10   2   8       80.65       86.50      9.23 o 
  -9   2   8     2669.99     2731.99    112.36 o 
  -8   2   8       12.89       23.03      7.53 o 
  -7   2   8      783.15      755.89     11.83 o 
  -6   2   8     3133.41     3129.07     24.75 o 
  -5   2   8      206.71      209.29      8.37 o 
  -4   2   8     1008.97      985.53     11.28 o 
  -3   2   8     4652.06     4658.90     41.83 o 
  -2   2   8       81.52       75.21      6.66 o 
  -1   2   8      478.40      468.41      9.24 o 
   0   2   8      101.55      103.94      5.13 o 
   1   2   8      125.82      127.94      5.38 o 
   2   2   8     2320.50     2342.18     23.73 o 
   3   2   8        3.06        1.41      2.94 o 
   4   2   8      336.93      340.22      9.79 o 
   5   2   8       28.54       18.02      4.54 o 
   6   2   8        0.08       -3.50      3.10 o 
   7   2   8      215.56      180.68      8.04 o 
   8   2   8        2.74       -7.57      5.05 o 
   9   2   8      146.96      139.65     11.90 o 
  10   2   8       71.12       64.20     16.49 o 
  11   2   8      144.73      160.58     13.54 o 
  12   2   8       14.98       36.04      9.05 o 
  13   2   8       19.10       19.51      8.68 o 
  14   2   8        1.44       -4.93     12.36 o 
 -14   3   8      282.25      294.95     31.36 o 
 -13   3   8      317.64      324.51     16.38 o 
 -12   3   8       17.99       11.26      7.55 o 
 -11   3   8        9.93        7.81      5.88 o 
 -10   3   8      261.08      238.09     10.66 o 
  -9   3   8        0.05       -2.22      4.52 o 
  -8   3   8       10.44        2.01     13.57 o 
  -7   3   8      130.83      117.77     12.06 o 
  -6   3   8      324.08      312.88     13.49 o 
  -5   3   8      524.97      505.47     20.04 o 
  -4   3   8       36.07       25.62      4.68 o 
  -3   3   8      845.74      826.98     14.06 o 
  -2   3   8      531.17      523.39      9.28 o 
  -1   3   8      639.34      652.20     11.07 o 
   0   3   8      575.14      518.34      9.32 o 
   1   3   8     1240.51     1212.16     14.53 o 
   2   3   8     2295.11     2338.91     25.26 o 
   3   3   8      204.64      204.87      7.40 o 
   4   3   8        1.29       -3.68      3.42 o 
   5   3   8       43.73       24.70      5.01 o 
   6   3   8       73.77       71.04      8.39 o 
   7   3   8       76.99       80.32     10.09 o 
   8   3   8       42.64       34.35      8.41 o 
   9   3   8      102.99       98.33     23.56 o 
  10   3   8        1.08        0.71      6.80 o 
  11   3   8       36.16       31.11     14.85 o 
  12   3   8      264.66      305.57     17.00 o 
  13   3   8       67.37       87.08     12.81 o 
 -13   4   8       24.38       18.69     10.23 o 
 -12   4   8      372.40      368.71     18.28 o 
 -11   4   8       84.40       95.39     12.80 o 
 -10   4   8      395.24      423.29     52.52 o 
  -9   4   8      242.01      216.28     14.02 o 
  -8   4   8      496.88      489.14     18.39 o 
  -7   4   8      136.85      157.61     12.90 o 
  -6   4   8      360.93      370.23     16.01 o 
  -5   4   8      223.34      211.51     12.56 o 
  -4   4   8       90.73       89.30      8.73 o 
  -3   4   8       27.98       16.84      4.85 o 
  -2   4   8      123.64      123.78      7.22 o 
  -1   4   8      457.48      447.72     10.95 o 
   0   4   8        5.14        0.82      3.67 o 
   1   4   8      160.24      155.60      6.12 o 
   2   4   8        2.17       -1.64      3.80 o 
   3   4   8        9.23        1.82      3.22 o 
   4   4   8      223.82      205.92      7.68 o 
   5   4   8       11.70        5.15      3.68 o 
   6   4   8        0.24        1.07      9.60 o 
   7   4   8      205.47      194.76     13.99 o 
   8   4   8        0.08        3.34      7.18 o 
   9   4   8        6.68        5.40      7.92 o 
  10   4   8       14.16       13.45     10.63 o 
  11   4   8       62.27       67.71     12.25 o 
 -11   5   8       11.13        1.15     10.79 o 
 -10   5   8        0.45      -12.35      8.46 o 
  -9   5   8       44.64       49.23     11.19 o 
  -8   5   8      393.65      403.47     18.49 o 
  -7   5   8      182.70      216.74     15.80 o 
  -6   5   8       50.62       49.39     10.58 o 
  -5   5   8      220.01      180.78     14.12 o 
  -4   5   8        0.45       -8.97      5.98 o 
  -3   5   8      153.28      138.63      9.56 o 
  -2   5   8       85.29       67.29      6.65 o 
  -1   5   8       99.73       91.33     10.25 o 
   0   5   8       70.09       68.92      6.73 o 
   1   5   8      106.71      107.98      7.92 o 
   2   5   8       10.92       11.46      4.91 o 
   3   5   8        0.94       -2.86      4.75 o 
   4   5   8      301.32      331.34     12.86 o 
   5   5   8       89.70       98.82     11.87 o 
   6   5   8        3.73       -3.41     14.78 o 
   7   5   8       76.00      100.03     13.11 o 
   8   5   8       15.92       19.29     13.02 o 
   9   5   8       19.63       19.16     10.18 o 
  -7   6   8        0.52       -4.91      8.50 o 
  -6   6   8        0.17      -12.00      8.00 o 
  -5   6   8        3.32       -3.08      8.38 o 
  -4   6   8       12.99        9.76      9.01 o 
  -3   6   8       33.25       19.99      9.27 o 
  -2   6   8        8.55        0.86      8.13 o 
  -1   6   8        1.02       -7.65      5.10 o 
   0   6   8        6.16       -1.49      5.23 o 
   1   6   8       25.57       16.81      6.02 o 
   2   6   8        0.01       -7.38      4.92 o 
   3   6   8        4.95       -7.51      7.27 o 
   4   6   8      266.28      259.42     16.24 o 
   5   6   8       70.13       86.20     13.64 o 
 -16   1   9       14.09       22.38     11.20 o 
 -15   1   9      257.33      259.03     17.12 o 
 -14   1   9        0.25        2.95      8.05 o 
 -13   1   9      236.11      224.09     14.64 o 
 -12   1   9       10.91        4.71      7.29 o 
 -11   1   9        1.36       -6.69      4.46 o 
 -10   1   9     1231.80     1290.16     25.63 o 
  -9   1   9     1225.04     1302.47     24.98 o 
  -8   1   9      284.22      252.68      7.10 o 
  -7   1   9      127.22      123.66      5.57 o 
  -6   1   9     1004.49      930.38     14.54 o 
  -5   1   9      162.33      159.33      5.81 o 
  -4   1   9      232.01      229.12      7.38 o 
  -3   1   9      244.64      218.67      7.07 o 
  -2   1   9        7.78        1.37      2.74 o 
  -1   1   9        0.29        0.16      1.79 o 
   0   1   9      221.85      219.64      4.64 o 
   1   1   9      646.29      650.74      8.71 o 
   2   1   9     2831.25     2925.51     23.31 o 
   3   1   9      143.61      127.55      5.28 o 
   4   1   9       11.08        7.82      2.93 o 
   5   1   9       75.96       67.71      5.28 o 
   6   1   9        9.18       14.32      3.50 o 
   7   1   9      229.69      212.13      7.58 o 
   8   1   9      583.64      595.02     12.10 o 
   9   1   9       96.18       86.89      6.64 o 
  10   1   9       71.69       66.63      7.83 o 
  11   1   9       51.96       42.37      7.47 o 
  12   1   9        1.77        2.46     11.90 o 
  13   1   9        3.12       -5.75     11.40 o 
  14   1   9        1.00        6.98     11.99 o 
 -15   2   9        1.05       -4.08     12.27 o 
 -14   2   9      104.84      146.45     17.63 o 
 -13   2   9      123.31      155.99     14.18 o 
 -12   2   9        8.31       -4.20      6.40 o 
 -11   2   9       35.08       32.18      7.74 o 
 -10   2   9        7.45        6.53      5.53 o 
  -9   2   9      980.56      931.99     21.30 o 
  -8   2   9     1125.91     1077.03     22.44 o 
  -7   2   9       12.62       20.99      3.33 o 
  -6   2   9     1101.35     1087.68     12.93 o 
  -5   2   9        6.95        4.04      2.40 o 
  -4   2   9      309.03      309.80      7.67 o 
  -3   2   9     2840.21     2899.27     31.58 o 
  -2   2   9      469.53      453.94      9.46 o 
  -1   2   9       62.13       56.35      5.08 o 
   0   2   9      505.54      549.47     10.38 o 
   1   2   9       93.54       85.03      5.35 o 
   2   2   9      223.47      236.75      7.37 o 
   3   2   9      722.10      722.62     12.41 o 
   4   2   9      889.65      881.44     19.15 o 
   5   2   9      121.88      126.93      7.61 o 
   6   2   9       66.72       81.31      6.68 o 
   7   2   9       16.28       13.57      4.55 o 
   8   2   9       74.21       65.35      6.79 o 
   9   2   9       32.32       25.36     11.49 o 
  10   2   9       16.55        9.45      7.39 o 
  11   2   9       15.23       13.41      8.78 o 
  12   2   9       22.52       27.03     11.77 o 
  13   2   9       86.97      104.44     12.96 o 
 -13   3   9       43.07       42.23     10.45 o 
 -12   3   9        2.39        0.52      7.07 o 
 -11   3   9       56.64       60.83      9.94 o 
 -10   3   9       71.92       79.05     21.82 o 
  -9   3   9      420.91      413.19     16.32 o 
  -8   3   9        2.15       -8.15      5.43 o 
  -7   3   9      218.08      223.91     20.11 o 
  -6   3   9      109.38      108.31     27.23 o 
  -5   3   9       43.00       52.45      5.99 o 
  -4   3   9      164.29      155.13      6.48 o 
  -3   3   9      507.24      516.99     11.78 o 
  -2   3   9        2.01       -3.10      2.55 o 
  -1   3   9        0.10       -4.17      2.78 o 
   0   3   9       47.75       33.26      3.90 o 
   1   3   9      798.45      801.28     13.80 o 
   2   3   9      543.02      500.81     11.06 o 
   3   3   9       17.10        9.65      6.42 o 
   4   3   9      124.79       98.85     12.15 o 
   5   3   9       13.82        9.05      4.37 o 
   6   3   9        0.73       -5.40      3.87 o 
   7   3   9      143.09      136.18     11.98 o 
   8   3   9       10.22        5.19      6.64 o 
   9   3   9        0.02       -7.42      6.18 o 
  10   3   9        1.25        3.01      7.19 o 
  11   3   9        0.18       -0.27      7.84 o 
  12   3   9       13.23       20.16      9.32 o 
 -12   4   9        0.91       -5.58      8.73 o 
 -11   4   9       24.81       20.85      9.57 o 
 -10   4   9        0.78       -2.43      7.33 o 
  -9   4   9      143.02      161.10     13.71 o 
  -8   4   9       84.07      125.53     12.35 o 
  -7   4   9      189.99      191.90     20.23 o 
  -6   4   9      236.98      250.54     13.75 o 
  -5   4   9     1508.38     1503.86     31.18 o 
  -4   4   9      483.32      488.22     13.39 o 
  -3   4   9      206.42      190.19      9.28 o 
  -2   4   9       41.04       31.54     11.72 o 
  -1   4   9      472.84      464.39     11.53 o 
   0   4   9       98.59       97.65      6.56 o 
   1   4   9       91.71       91.76      5.83 o 
   2   4   9       12.55        7.58      3.82 o 
   3   4   9      164.81      150.71      6.71 o 
   4   4   9      139.34      143.79      7.69 o 
   5   4   9      221.17      205.16      8.01 o 
   6   4   9      687.54      764.05     23.87 o 
   7   4   9      131.32      147.02     13.64 o 
   8   4   9       21.86       28.34     17.10 o 
   9   4   9       73.92       71.51     11.43 o 
  10   4   9        2.09        6.52     12.31 o 
  11   4   9        2.98      -12.17      8.24 o 
 -10   5   9        0.01       -7.11      8.56 o 
  -9   5   9       12.06       -7.94      8.30 o 
  -8   5   9      250.98      228.00     14.99 o 
  -7   5   9      113.07      138.63     13.67 o 
  -6   5   9       17.97       16.28     17.49 o 
  -5   5   9      314.74      288.33     24.26 o 
  -4   5   9       87.38       89.11     11.53 o 
  -3   5   9       14.73       17.29      5.77 o 
  -2   5   9       25.40       22.28      5.69 o 
  -1   5   9       88.55       73.47      7.07 o 
   0   5   9      184.46      186.75      9.54 o 
   1   5   9        7.81        3.94      4.66 o 
   2   5   9       36.10       26.23      5.71 o 
   3   5   9       63.38       81.37      7.55 o 
   4   5   9      119.17      133.15     10.43 o 
   5   5   9       77.01       85.65     12.07 o 
   6   5   9       93.67      104.99     21.25 o 
   7   5   9       16.11       -6.44      7.95 o 
   8   5   9       27.95       17.74      9.77 o 
  -6   6   9        0.06       -1.88      8.69 o 
  -5   6   9      140.89      158.90     15.90 o 
  -4   6   9        3.01        1.22      8.56 o 
  -3   6   9      208.62      251.94     23.26 o 
  -2   6   9       11.42       15.55      8.95 o 
  -1   6   9       30.51       19.40      6.52 o 
   0   6   9       69.94       55.62      9.23 o 
   1   6   9       50.40       59.12      7.58 o 
   2   6   9        0.12       -7.26      5.13 o 
   3   6   9        1.55       -9.51      7.90 o 
   4   6   9       19.15       17.31     10.05 o 
 -15   0  10       81.04       97.37     20.25 o 
 -14   0  10        5.98       -3.79     11.17 o 
 -13   0  10       16.98       -7.57     10.63 o 
 -12   0  10       20.65       16.37     12.27 o 
 -11   0  10       52.60       39.59     11.68 o 
 -10   0  10     1245.06     1319.44     41.28 o 
  -9   0  10      759.20      766.54     17.50 o 
  -8   0  10     1028.81     1028.14     27.55 o 
  -7   0  10       26.08       22.94      6.70 o 
  -6   0  10      256.94      257.18     13.96 o 
  -5   0  10     5270.75     5183.98     81.50 o 
  -4   0  10     7921.94     7732.60     79.25 o 
  -3   0  10       81.88       77.40      9.12 o 
  -2   0  10     1563.64     1610.17     24.04 o 
  -1   0  10     6799.71     6864.31     70.43 o 
   0   0  10      607.82      612.76     10.82 o 
   1   0  10      393.25      374.37     10.39 o 
   2   0  10      995.48     1027.43     19.63 o 
   3   0  10      234.92      229.27      9.59 o 
   4   0  10     1082.28     1042.12     28.32 o 
   5   0  10      773.26      783.54     18.34 o 
   6   0  10       72.88       64.08      7.85 o 
   7   0  10       78.98       53.33     12.93 o 
   8   0  10       13.77        6.00      6.11 o 
   9   0  10       11.95       -0.73      6.02 o 
  10   0  10      102.95      116.25     27.46 o 
  11   0  10      160.65      154.75     19.52 o 
  12   0  10       15.63       11.13     12.18 o 
  13   0  10      373.28      389.13     26.82 o 
 -15   1  10      529.23      570.17     25.24 o 
 -14   1  10      543.41      597.81     27.91 o 
 -13   1  10      138.89      164.98     19.61 o 
 -12   1  10       14.11       -4.70      9.53 o 
 -11   1  10       18.04       -0.64      9.53 o 
 -10   1  10       14.96       13.90      5.49 o 
  -9   1  10      169.51      151.86      7.41 o 
  -8   1  10        6.55       -1.96      3.03 o 
  -7   1  10       11.35        4.18      3.19 o 
  -6   1  10      174.25      148.30      5.83 o 
  -5   1  10      448.05      431.75     12.77 o 
  -4   1  10        0.47       -2.15      2.73 o 
  -3   1  10      336.95      294.15      9.71 o 
  -2   1  10      204.70      218.14      6.44 o 
  -1   1  10      286.01      309.10      5.93 o 
   0   1  10     3031.77     3096.40     31.51 o 
   1   1  10      336.43      311.44      6.36 o 
   2   1  10      157.74      150.71      6.43 o 
   3   1  10      319.39      319.85      7.82 o 
   4   1  10      611.49      576.27     13.68 o 
   5   1  10      720.89      724.36     12.45 o 
   6   1  10      926.70      877.98     14.25 o 
   7   1  10       87.78       94.50     11.42 o 
   8   1  10      193.84      203.37     10.46 o 
   9   1  10      145.97      171.74      9.50 o 
  10   1  10        2.15        2.75      6.64 o 
  11   1  10        2.48       -7.13      5.91 o 
  12   1  10        0.53       -4.73      6.87 o 
  13   1  10       28.28       -1.55     13.91 o 
 -15   2  10       48.27       44.74     11.81 o 
 -14   2  10      170.73      208.80     16.79 o 
 -13   2  10      294.51      275.24     21.62 o 
 -12   2  10        0.64       -9.24      6.16 o 
 -11   2  10      260.99      247.73     12.54 o 
 -10   2  10      861.21      846.83     34.64 o 
  -9   2  10       44.93       42.16     12.28 o 
  -8   2  10      375.56      362.29     11.38 o 
  -7   2  10      666.18      658.76     19.45 o 
  -6   2  10      100.35      100.68      6.00 o 
  -5   2  10     1236.11     1232.41     16.15 o 
  -4   2  10       39.39       39.13      5.02 o 
  -3   2  10       26.10       24.09      4.43 o 
  -2   2  10        2.12        4.31      3.05 o 
  -1   2  10        4.65        4.53      3.08 o 
   0   2  10       91.87      107.75      5.88 o 
   1   2  10     2354.49     2415.28     25.38 o 
   2   2  10      391.47      363.22      9.08 o 
   3   2  10       26.10       14.76      3.87 o 
   4   2  10      214.14      198.58      8.73 o 
   5   2  10      736.34      734.95     15.63 o 
   6   2  10       33.73       22.00      7.04 o 
   7   2  10       87.71       73.92      7.18 o 
   8   2  10      185.97      179.31      8.98 o 
   9   2  10       19.31       12.16      7.34 o 
  10   2  10      319.07      317.04     15.99 o 
  11   2  10        0.05       -3.68      7.20 o 
  12   2  10       12.19       -1.33      7.79 o 
 -14   3  10       21.59       29.83     13.91 o 
 -13   3  10       52.46       29.14      9.72 o 
 -12   3  10      122.87      135.90     25.04 o 
 -11   3  10      100.15       82.56     10.90 o 
 -10   3  10       73.57       60.22      9.99 o 
  -9   3  10      116.48      103.64     10.81 o 
  -8   3  10      340.99      313.03     14.40 o 
  -7   3  10      419.18      416.89     31.70 o 
  -6   3  10     2663.91     2632.39     61.84 o 
  -5   3  10     2808.01     2788.23     39.26 o 
  -4   3  10      105.41      127.76      7.20 o 
  -3   3  10      928.21      939.54     27.56 o 
  -2   3  10      524.13      539.76     14.58 o 
  -1   3  10       92.47       66.25      5.04 o 
   0   3  10     1140.65     1153.72     17.24 o 
   1   3  10      117.00      130.06      7.17 o 
   2   3  10      783.64      767.15     14.01 o 
   3   3  10       84.48       77.84      6.09 o 
   4   3  10        2.92       -5.71      3.81 o 
   5   3  10        6.52        7.86      4.77 o 
   6   3  10       22.49       23.37      7.86 o 
   7   3  10       75.91       97.05     11.33 o 
   8   3  10      222.94      227.30     26.75 o 
   9   3  10        1.07       -5.79      7.17 o 
  10   3  10        6.92        0.91      7.56 o 
  11   3  10       17.50       14.33      8.78 o 
 -12   4  10        0.22       -0.96     12.06 o 
 -11   4  10       38.55       32.81     10.40 o 
 -10   4  10       19.01       14.51      8.98 o 
  -9   4  10        0.31       -5.48      6.95 o 
  -8   4  10       51.33       65.40     10.35 o 
  -7   4  10      403.57      371.26     27.87 o 
  -6   4  10      217.79      222.72     17.99 o 
  -5   4  10      421.90      424.46     16.95 o 
  -4   4  10      357.11      334.82     11.66 o 
  -3   4  10      159.22      169.11      9.19 o 
  -2   4  10        0.08       -0.47      4.15 o 
  -1   4  10      330.87      310.87      8.76 o 
   0   4  10        0.29       -4.97      3.31 o 
   1   4  10       42.92       33.47      4.58 o 
   2   4  10      319.12      294.02      8.39 o 
   3   4  10       87.94       90.90      6.07 o 
   4   4  10       52.50       61.64      5.98 o 
   5   4  10      145.97      165.43      7.68 o 
   6   4  10      223.99      249.67     15.03 o 
   7   4  10       67.80       46.47     15.67 o 
   8   4  10       28.57        8.29      8.42 o 
   9   4  10        0.11      -11.22      7.48 o 
  10   4  10       41.71       46.23     11.31 o 
 -10   5  10        7.74       -8.59      9.62 o 
  -9   5  10        8.27       -7.17      8.17 o 
  -8   5  10       21.86       21.01     10.00 o 
  -7   5  10       42.55       48.63     17.26 o 
  -6   5  10       46.24       22.78      8.55 o 
  -5   5  10       12.92       13.10      8.23 o 
  -4   5  10       11.15       17.36      9.37 o 
  -3   5  10       97.73      111.31     20.07 o 
  -2   5  10        4.43        4.52      5.52 o 
  -1   5  10        0.29       -2.03      4.77 o 
   0   5  10       35.04       22.66      5.84 o 
   1   5  10        4.37        0.51      4.71 o 
   2   5  10       36.47       13.60      5.50 o 
   3   5  10       36.07       19.50      5.82 o 
   4   5  10       28.02       27.40      7.59 o 
   5   5  10        0.70       -4.57      7.41 o 
   6   5  10        3.14       -0.07      8.51 o 
   7   5  10        7.51       -0.60      9.19 o 
  -5   6  10       32.37       38.95     10.84 o 
  -4   6  10       34.72       40.77     11.28 o 
  -3   6  10      133.33      168.70     15.33 o 
  -2   6  10       83.61       87.32     12.56 o 
  -1   6  10       30.37       21.18      6.72 o 
   0   6  10        6.27       -3.32      5.57 o 
   1   6  10        8.38        1.64      5.86 o 
   2   6  10        5.68       -3.29      5.50 o 
   3   6  10       19.09        7.19      8.71 o 
 -15   1  11       98.45      109.58     14.98 o 
 -14   1  11       53.08       73.09     13.12 o 
 -13   1  11      101.00      107.54     12.87 o 
 -12   1  11       88.48       84.32     11.96 o 
 -11   1  11        4.02      -13.68      9.12 o 
 -10   1  11        0.38       -7.38      4.92 o 
  -9   1  11      252.56      232.99      8.81 o 
  -8   1  11        0.23       -4.43      2.95 o 
  -7   1  11        1.55       -1.87      4.17 o 
  -6   1  11       43.04       31.51      4.09 o 
  -5   1  11      206.13      189.66      7.57 o 
  -4   1  11       43.57       31.53      5.11 o 
  -3   1  11      420.09      391.24      8.30 o 
  -2   1  11       71.98       58.89      6.30 o 
  -1   1  11      118.32      119.97      5.62 o 
   0   1  11     1504.58     1534.88     18.43 o 
   1   1  11     1080.47     1095.79     16.42 o 
   2   1  11      234.51      216.57      7.05 o 
   3   1  11      171.11      152.96      7.78 o 
   4   1  11       36.93       37.92      5.57 o 
   5   1  11        2.63       -1.59      4.00 o 
   6   1  11      382.08      394.07     12.50 o 
   7   1  11      507.60      501.72     13.60 o 
   8   1  11       43.57       37.94      6.43 o 
   9   1  11       21.49       14.57      5.46 o 
  10   1  11       82.01      101.64     22.30 o 
  11   1  11        0.40       -7.55      6.82 o 
  12   1  11       10.42        2.16     12.06 o 
 -14   2  11       28.18       20.75     14.64 o 
 -12   2  11       51.80       56.14     13.86 o 
 -11   2  11      155.79      163.14     17.42 o 
 -10   2  11       59.97       54.22      9.11 o 
  -9   2  11        0.38       -9.06      6.04 o 
  -8   2  11      180.24      186.54      8.84 o 
  -7   2  11      232.40      223.98      7.67 o 
  -6   2  11     1664.49     1676.12     20.16 o 
  -5   2  11      277.88      267.96      8.22 o 
  -4   2  11      839.10      817.14     15.75 o 
  -3   2  11     1536.70     1528.41     22.47 o 
  -2   2  11       89.14      105.81      8.94 o 
  -1   2  11      422.21      387.77      9.56 o 
   0   2  11      443.42      425.09     10.92 o 
   1   2  11      114.25      139.67      6.90 o 
   2   2  11        4.42        0.05      3.25 o 
   3   2  11        0.49       -4.35      2.90 o 
   4   2  11      221.17      211.23     10.06 o 
   5   2  11      818.88      796.92     16.89 o 
   6   2  11      329.92      289.16     10.81 o 
   7   2  11        1.94       -1.26      4.50 o 
   8   2  11       89.74       95.01      8.40 o 
   9   2  11        0.09       -7.22      6.71 o 
  10   2  11      218.61      217.84     14.95 o 
  11   2  11       43.24       46.36     16.30 o 
  12   2  11        3.59       -1.89      7.75 o 
 -13   3  11       45.45       37.31     10.30 o 
 -12   3  11       33.13       34.68      9.95 o 
 -11   3  11       15.94       25.69      9.05 o 
 -10   3  11       16.55       27.38     14.41 o 
  -9   3  11        4.05       -9.43      7.32 o 
  -8   3  11      117.75       98.91     11.06 o 
  -7   3  11       11.42        1.92      6.17 o 
  -6   3  11      955.80     1003.23     19.05 o 
  -5   3  11      779.70      798.31     14.32 o 
  -4   3  11      385.56      396.75     10.35 o 
  -3   3  11       34.67       34.95      5.07 o 
  -2   3  11      815.60      782.95     13.09 o 
  -1   3  11      212.89      177.65      7.44 o 
   0   3  11      161.27      154.80      7.24 o 
   1   3  11       53.18       46.29      5.44 o 
   2   3  11       36.44       26.15      4.63 o 
   3   3  11      165.01      158.35      7.47 o 
   4   3  11      197.32      197.94     14.76 o 
   5   3  11       39.10       42.27      6.62 o 
   6   3  11       34.49       17.76      5.74 o 
   7   3  11       50.18       52.89      9.89 o 
   8   3  11       59.64       77.14     12.20 o 
   9   3  11      125.13      136.00     14.00 o 
  10   3  11      135.55      136.11     14.11 o 
  11   3  11        5.16        0.17      8.31 o 
 -11   4  11      274.84      271.84     16.60 o 
 -10   4  11       94.76       82.63     12.07 o 
  -9   4  11        6.68        1.65      6.96 o 
  -8   4  11       20.42        8.03     11.20 o 
  -7   4  11        0.30       -2.21      6.70 o 
  -6   4  11        4.55        3.47      6.87 o 
  -5   4  11        4.74        6.57      7.05 o 
  -4   4  11      599.51      618.67     15.60 o 
  -3   4  11      288.18      307.50     11.63 o 
  -2   4  11      109.54      116.69      7.60 o 
  -1   4  11      371.30      373.26      9.56 o 
   0   4  11       25.33       24.97      4.67 o 
   1   4  11        1.01       -5.37      3.58 o 
   2   4  11        3.25        0.69      3.65 o 
   3   4  11      212.39      198.12      7.36 o 
   4   4  11        5.72       -0.67      4.16 o 
   5   4  11       22.54       19.52      5.06 o 
   6   4  11       53.29       76.73     21.37 o 
   7   4  11       40.04       38.50     12.52 o 
   8   4  11       15.66       13.62      8.51 o 
   9   4  11        0.16       -1.73      8.37 o 
  -9   5  11       26.76       15.63     12.15 o 
  -8   5  11        2.91       -5.03      8.67 o 
  -7   5  11        8.13       -0.06      8.09 o 
  -6   5  11       18.29        8.10      8.34 o 
  -5   5  11       43.57       64.23     10.58 o 
  -4   5  11       41.20       30.14      9.34 o 
  -3   5  11      115.51      119.13     12.62 o 
  -2   5  11      162.89      188.76     11.67 o 
  -1   5  11      292.23      334.00     11.62 o 
   0   5  11        0.84       -3.61      4.92 o 
   1   5  11       21.85       18.24      5.85 o 
   2   5  11       29.52       19.36      6.01 o 
   3   5  11       88.15       81.52      8.19 o 
   4   5  11      107.37      138.75     11.15 o 
   5   5  11       17.86       17.60      9.14 o 
   6   5  11       17.80        5.64      8.60 o 
   7   5  11       21.14       27.00     10.70 o 
  -3   6  11        0.33       -9.60      8.28 o 
  -2   6  11       11.65        7.69      8.99 o 
  -1   6  11        1.15       -3.58      5.56 o 
   0   6  11        0.48       -8.40      5.60 o 
   1   6  11       27.32       21.11      6.76 o 
 -14   0  12      283.75      294.44     25.77 o 
 -13   0  12       12.93        5.52     13.09 o 
 -12   0  12      665.62      626.65     31.15 o 
 -11   0  12     2083.13     2109.50     56.33 o 
 -10   0  12       79.38       86.66     14.28 o 
  -9   0  12      329.10      298.82     16.56 o 
  -8   0  12     1197.65     1204.09     32.56 o 
  -7   0  12       22.71       12.18      7.39 o 
  -6   0  12       97.18       63.44      9.53 o 
  -5   0  12      188.93      187.29     13.27 o 
  -4   0  12      185.99      175.93     22.58 o 
  -3   0  12      105.14      114.59      7.74 o 
  -2   0  12       45.17       37.96     11.42 o 
  -1   0  12       79.86       60.22      8.96 o 
   0   0  12       15.05        5.25      4.31 o 
   1   0  12      125.61      114.16      8.17 o 
   2   0  12      800.37      822.64     26.84 o 
   3   0  12     1530.50     1549.99     27.57 o 
   4   0  12      460.94      444.89     15.89 o 
   5   0  12      170.61      168.50     10.79 o 
   6   0  12      132.32      129.66     10.65 o 
   7   0  12      812.98      870.32     22.01 o 
   8   0  12       30.72       31.47     11.68 o 
   9   0  12      426.15      513.86     25.81 o 
  10   0  12       33.69       52.49     13.18 o 
 -14   1  12       28.73       33.72     11.12 o 
 -13   1  12      115.45      124.53     13.88 o 
 -12   1  12      532.45      546.07     20.84 o 
 -11   1  12       48.12       32.20     13.23 o 
 -10   1  12       41.78       40.73      6.28 o 
  -9   1  12       53.72       60.61      6.29 o 
  -8   1  12        3.88       -2.59      3.20 o 
  -7   1  12     1140.51     1082.25     15.79 o 
  -6   1  12     1404.07     1370.42     20.85 o 
  -5   1  12       26.64       19.63      4.54 o 
  -4   1  12       78.05       73.10      6.10 o 
  -3   1  12      752.02      714.64     14.42 o 
  -2   1  12     1533.86     1566.15     26.85 o 
  -1   1  12     4347.52     4443.18     38.66 o 
   0   1  12      287.47      302.62      8.56 o 
   1   1  12       23.46       23.48      4.19 o 
   2   1  12      389.30      387.59      9.39 o 
   3   1  12      334.38      322.66     10.50 o 
   4   1  12      166.65      166.35      8.86 o 
   5   1  12       97.90       93.07      7.70 o 
   6   1  12        1.06       -5.46      4.09 o 
   7   1  12       53.07       47.79      6.89 o 
   8   1  12        9.82        6.13      5.26 o 
   9   1  12        7.33        0.05      5.23 o 
  10   1  12       16.17        9.79      7.73 o 
  11   1  12        3.73       -0.86     15.10 o 
  12   1  12       18.04       12.50     13.00 o 
 -14   2  12       87.27       95.18     19.84 o 
 -12   2  12       72.50       88.30     16.01 o 
 -11   2  12       89.43       95.92     11.13 o 
 -10   2  12        1.99       -0.41      6.25 o 
  -9   2  12        4.13       -2.25      5.66 o 
  -8   2  12      268.79      241.88      9.82 o 
  -7   2  12      253.23      233.79      8.02 o 
  -6   2  12      450.56      423.21     14.07 o 
  -5   2  12       62.84       55.36      6.09 o 
  -4   2  12        4.97       -0.84      5.96 o 
  -3   2  12      604.88      567.42     13.69 o 
  -2   2  12     2463.50     2441.53     30.48 o 
  -1   2  12      283.57      275.48      8.85 o 
   0   2  12      215.24      213.49      7.91 o 
   1   2  12      131.47      127.96      7.06 o 
   2   2  12      389.59      366.05      9.81 o 
   3   2  12      454.41      451.84     10.90 o 
   4   2  12      598.43      602.21     14.97 o 
   5   2  12       16.97       18.10      5.17 o 
   6   2  12      157.84      139.14      9.03 o 
   7   2  12        4.14       -1.25      4.76 o 
   8   2  12       68.85       62.63     11.04 o 
   9   2  12       45.88       61.40     22.28 o 
  10   2  12       53.20       52.58     14.14 o 
  11   2  12       13.06       22.20      9.43 o 
 -13   3  12       38.96       22.76     10.53 o 
 -12   3  12       10.23       15.21      9.30 o 
 -11   3  12        0.59       -5.97      7.26 o 
 -10   3  12      283.55      315.25     16.45 o 
  -9   3  12      233.74      226.69     18.65 o 
  -8   3  12       15.39       20.27      7.95 o 
  -7   3  12       89.62      109.34     11.09 o 
  -6   3  12       34.89       28.63      6.10 o 
  -5   3  12       59.73       43.13      5.66 o 
  -4   3  12     1029.39     1016.66     18.09 o 
  -3   3  12      613.64      594.38     14.14 o 
  -2   3  12       31.81       22.71      5.68 o 
  -1   3  12       32.52       16.89      4.46 o 
   0   3  12      231.54      248.68      8.83 o 
   1   3  12       48.59       53.44      7.53 o 
   2   3  12      255.23      243.64      8.86 o 
   3   3  12       46.50       38.06      5.42 o 
   4   3  12       51.08       55.40      7.23 o 
   5   3  12      341.72      325.14     12.15 o 
   6   3  12        6.81        7.92      5.68 o 
   7   3  12      136.24      178.96     32.79 o 
   8   3  12      232.67      260.91     15.49 o 
   9   3  12      124.79      143.69     40.07 o 
  10   3  12       88.18       97.92     21.78 o 
 -11   4  12        4.15       -1.08      9.35 o 
 -10   4  12        0.19        3.75      8.65 o 
  -9   4  12       18.97       11.50     11.52 o 
  -8   4  12       41.86       56.54     11.08 o 
  -7   4  12       40.92       31.83      8.89 o 
  -6   4  12       31.66       24.40      8.38 o 
  -5   4  12       11.50        8.81      7.24 o 
  -4   4  12      327.58      379.52     13.03 o 
  -3   4  12      651.72      652.52     13.96 o 
  -2   4  12      315.80      363.07     15.72 o 
  -1   4  12       64.26       69.75      6.01 o 
   0   4  12       14.41       14.99      4.60 o 
   1   4  12       62.60       73.73      6.00 o 
   2   4  12       10.52        5.29      4.12 o 
   3   4  12      271.31      255.44      9.88 o 
   4   4  12       69.74       81.08      7.20 o 
   5   4  12      116.19      100.75     12.12 o 
   6   4  12      104.91      130.00     14.28 o 
   7   4  12       25.28       13.92      9.00 o 
   8   4  12        3.01        4.73      8.47 o 
  -8   5  12        1.44      -12.53      8.35 o 
  -7   5  12       28.78       12.41      9.57 o 
  -6   5  12        4.14      -11.87      7.91 o 
  -5   5  12        4.68        4.74      8.04 o 
  -4   5  12        6.84       -3.02      7.28 o 
  -3   5  12       55.52       55.55     12.09 o 
  -2   5  12      123.40      153.23     12.66 o 
  -1   5  12      118.83      130.59     11.22 o 
   0   5  12       29.83       22.43      6.10 o 
   1   5  12       75.54       68.84      7.92 o 
   2   5  12      161.04      170.42     10.21 o 
   3   5  12       80.81       71.29      6.73 o 
   4   5  12       10.89       10.12      5.59 o 
   5   5  12        4.92        3.24      8.57 o 
 -14   1  13       26.47       20.75      9.86 o 
 -13   1  13       49.08       45.45     11.03 o 
 -12   1  13      160.19      183.53     13.71 o 
 -10   1  13      264.36      285.36     12.47 o 
  -9   1  13      175.13      177.05     13.25 o 
  -8   1  13       45.92       37.70      6.98 o 
  -7   1  13      414.83      354.87     18.40 o 
  -6   1  13        0.02       -1.03      3.82 o 
  -5   1  13       28.59       25.71      5.00 o 
  -4   1  13       10.28        6.10      4.00 o 
  -3   1  13      259.02      227.51     14.38 o 
  -2   1  13        6.27        9.66      5.49 o 
  -1   1  13     1011.85     1101.09     18.67 o 
   0   1  13     1029.88      989.58     15.37 o 
   1   1  13      743.35      746.11     17.21 o 
   2   1  13       96.83       89.38      6.25 o 
   3   1  13       23.77       25.79      5.47 o 
   4   1  13      141.77      142.77      8.97 o 
   5   1  13      128.61      117.34      8.78 o 
   6   1  13       57.77       65.17      7.54 o 
   7   1  13        1.41       -1.76      5.05 o 
   8   1  13      216.41      212.72     11.63 o 
   9   1  13       85.57       83.85      8.56 o 
  10   1  13       10.72        5.39     13.14 o 
  11   1  13        4.21        2.59      8.22 o 
 -13   2  13      371.69      301.61     24.99 o 
 -12   2  13      281.26      276.66     23.85 o 
 -11   2  13       40.37       42.98      9.40 o 
 -10   2  13       52.22       58.32      9.69 o 
  -9   2  13       13.16       13.30      6.73 o 
  -8   2  13       35.18       30.60      6.09 o 
  -7   2  13       18.41       19.45      5.32 o 
  -6   2  13       53.90       55.53      5.39 o 
  -5   2  13        4.74       -3.32      3.81 o 
  -4   2  13      190.42      166.17      8.45 o 
  -3   2  13       95.32       96.09      7.60 o 
  -2   2  13      150.15      147.90      8.26 o 
  -1   2  13       14.63       18.46      4.54 o 
   0   2  13      171.17      169.07      7.98 o 
   1   2  13        7.80        3.77      3.76 o 
   2   2  13        2.44       -3.49      3.30 o 
   3   2  13      136.46      142.45      7.51 o 
   4   2  13       61.83       65.56      7.43 o 
   5   2  13       44.62       27.49      6.00 o 
   6   2  13       20.28       17.00      5.56 o 
   7   2  13       95.13       94.41      9.76 o 
   8   2  13        1.29       -4.34      4.89 o 
   9   2  13       30.48       36.99      9.37 o 
  10   2  13       75.53       87.93     12.46 o 
 -12   3  13      250.74      268.90     17.80 o 
 -11   3  13        5.21        8.68      9.51 o 
 -10   3  13        1.40       15.41      8.95 o 
  -9   3  13       16.39       49.00     19.95 o 
  -8   3  13      240.93      251.86     18.61 o 
  -7   3  13       43.69       28.27      6.96 o 
  -6   3  13      102.82       95.76      8.45 o 
  -5   3  13       39.06       26.65      6.90 o 
  -4   3  13        0.02       -3.32      4.04 o 
  -3   3  13       18.35        9.97      5.21 o 
  -2   3  13      246.06      253.54     10.43 o 
  -1   3  13       10.01        4.85      4.22 o 
   0   3  13      164.89      166.35      8.49 o 
   1   3  13        2.71        1.14      4.15 o 
   2   3  13      146.31      132.84      8.19 o 
   3   3  13      432.34      441.70     11.96 o 
   4   3  13       75.05       79.74      8.27 o 
   5   3  13       36.97       26.74      6.67 o 
   6   3  13        2.11        2.05      5.51 o 
   7   3  13       10.50       10.51     10.15 o 
   8   3  13       11.31       12.09      8.59 o 
   9   3  13        0.00       -2.28      8.26 o 
 -10   4  13        0.04       -7.39      8.77 o 
  -9   4  13       12.97        4.34      9.19 o 
  -8   4  13        4.62       -3.42     11.74 o 
  -7   4  13       28.51       29.27      9.16 o 
  -6   4  13        0.12       -1.70      6.99 o 
  -5   4  13       39.06       23.81      8.50 o 
  -4   4  13      422.15      425.00     11.84 o 
  -3   4  13       26.37       25.66      5.62 o 
  -2   4  13      223.37      230.33      9.31 o 
  -1   4  13        5.16        5.64      4.38 o 
   0   4  13       14.22       13.53      4.68 o 
   1   4  13       84.27       89.52      6.86 o 
   2   4  13      292.23      294.80      9.33 o 
   3   4  13        2.34        1.82      4.24 o 
   4   4  13        0.15       -4.89      7.10 o 
   5   4  13       76.88       53.87     10.78 o 
   6   4  13        0.55       -9.70      7.62 o 
   7   4  13       35.24       35.37     14.16 o 
  -7   5  13        0.06       -3.46      8.27 o 
  -6   5  13       29.53       35.08     10.35 o 
  -5   5  13       17.29        7.99      8.84 o 
  -4   5  13        5.06        1.92      8.58 o 
  -3   5  13      336.02      346.81     17.59 o 
  -2   5  13       31.22       21.41      7.36 o 
  -1   5  13      142.30      153.54     10.21 o 
   0   5  13      155.44      210.99     11.50 o 
   1   5  13        0.12       -6.46      4.31 o 
   2   5  13      119.11      152.96      8.67 o 
   3   5  13       17.00       22.55      5.84 o 
   4   5  13        0.43       -2.35      5.24 o 
 -13   0  14       29.25       18.97     13.41 o 
 -12   0  14      127.87      133.86     19.25 o 
 -11   0  14       99.36      106.95     17.65 o 
 -10   0  14      148.13      162.96     18.06 o 
  -9   0  14      547.35      540.36     23.99 o 
  -8   0  14      410.67      473.78     22.17 o 
  -7   0  14      252.32      175.91     10.35 o 
  -6   0  14      327.82      278.58     12.00 o 
  -5   0  14      885.16      808.95     28.28 o 
  -4   0  14     1770.46     1724.94     43.15 o 
  -3   0  14      176.35      161.77     16.24 o 
  -2   0  14      228.71      212.21     15.96 o 
  -1   0  14       35.62       39.04     10.54 o 
   0   0  14     2710.96     2823.13     60.89 o 
   2   0  14     4043.87     4142.39     79.95 o 
   3   0  14     1797.39     1844.93     48.34 o 
   4   0  14        9.59       12.09      9.12 o 
   5   0  14       27.34       26.00     10.54 o 
   6   0  14      198.11      236.98     18.52 o 
   7   0  14       10.15       28.05     11.17 o 
   8   0  14       73.89       77.21     14.78 o 
   9   0  14        1.78       -3.19      8.67 o 
  10   0  14       76.27       88.62     16.28 o 
 -13   1  14      615.99      615.30     33.48 o 
 -10   1  14       37.53       54.74      7.28 o 
  -9   1  14      144.03      166.03      9.59 o 
  -8   1  14      772.22      767.47     37.12 o 
  -7   1  14      105.98      117.58      8.33 o 
  -6   1  14       30.77       28.31      6.34 o 
  -5   1  14      845.93      821.40     27.82 o 
  -4   1  14      678.23      657.75     14.76 o 
  -3   1  14        7.77        2.27      4.09 o 
  -2   1  14        0.12       -0.90      3.96 o 
  -1   1  14      144.74      148.32      8.25 o 
   0   1  14        0.03        2.40      5.14 o 
   1   1  14      638.46      633.81     15.54 o 
   2   1  14      109.69      103.52     13.27 o 
   3   1  14       25.90       20.62      5.68 o 
   4   1  14       23.82       19.97      5.83 o 
   5   1  14      110.05      119.81      9.06 o 
   6   1  14      107.72      103.12     14.23 o 
   7   1  14      386.78      383.99     15.58 o 
   8   1  14        3.75       11.49      7.75 o 
   9   1  14       24.92       22.20     14.94 o 
  10   1  14       43.94       44.74     13.77 o 
 -12   2  14       88.64       88.84     17.79 o 
 -11   2  14      101.80      107.38     12.62 o 
 -10   2  14        0.03       -0.15      7.47 o 
  -9   2  14      231.95      270.29     11.53 o 
  -8   2  14      214.02      214.72     10.51 o 
  -7   2  14       94.70      136.69     17.29 o 
  -6   2  14       39.32       41.17      7.77 o 
  -5   2  14      232.55      213.65      9.57 o 
  -4   2  14        6.79        3.26      4.61 o 
  -3   2  14      762.87      801.14     21.65 o 
  -2   2  14      181.31      188.04      9.13 o 
  -1   2  14      397.08      362.10     10.35 o 
   0   2  14      379.99      373.89     10.43 o 
   1   2  14      182.38      176.47      7.80 o 
   2   2  14      281.50      283.54      9.38 o 
   3   2  14        5.64        2.86      6.71 o 
   4   2  14       96.56      106.30      8.81 o 
   5   2  14       18.83       19.73      6.22 o 
   6   2  14      130.29      156.10     10.71 o 
   7   2  14       34.36       20.42      6.50 o 
   8   2  14       32.57       25.26      7.23 o 
   9   2  14        2.91       -1.23      8.24 o 
 -11   3  14      102.47      131.81     14.62 o 
 -10   3  14      348.12      355.30     18.77 o 
  -9   3  14      102.20      138.74     14.15 o 
  -8   3  14      105.36      105.08     12.59 o 
  -7   3  14       12.80        4.79      5.98 o 
  -6   3  14        3.96        2.76      5.36 o 
  -5   3  14        0.27       -4.47      4.30 o 
  -4   3  14      180.73      190.21      8.64 o 
  -3   3  14        1.66       -6.12      5.58 o 
  -2   3  14      168.95      154.37      9.76 o 
  -1   3  14       15.55        9.22      4.62 o 
   0   3  14      250.53      246.49      9.58 o 
   1   3  14      327.62      370.76     11.41 o 
   2   3  14      231.42      270.06     10.13 o 
   3   3  14        7.12        7.73      4.87 o 
   4   3  14        4.63        7.96      5.68 o 
   5   3  14        2.96       -3.71      5.58 o 
   6   3  14       96.41       94.12      9.23 o 
   7   3  14      128.86      141.28     17.01 o 
   8   3  14        0.35        3.00      8.68 o 
  -9   4  14      116.02      106.25     14.60 o 
  -8   4  14        5.88       -1.41      8.50 o 
  -7   4  14        4.86       -1.13      8.23 o 
  -6   4  14      101.70      106.10     12.83 o 
  -5   4  14       50.11       54.03      7.79 o 
  -4   4  14        4.86       -3.52      4.72 o 
  -3   4  14       32.04       20.41      5.66 o 
  -2   4  14       46.87       42.51      6.33 o 
  -1   4  14       23.74       15.74      4.90 o 
   0   4  14      161.46      199.21      9.20 o 
   1   4  14       41.55       37.28      6.20 o 
   2   4  14       53.02       40.20      5.79 o 
   3   4  14        0.11       -8.86      5.91 o 
   4   4  14        0.75       -2.83      8.10 o 
   5   4  14       81.56       60.05      9.10 o 
   6   4  14       76.69       88.87     13.46 o 
  -5   5  14       31.43       25.91     10.95 o 
  -4   5  14        0.36       -5.23      8.05 o 
  -3   5  14       35.63       16.79      9.49 o 
  -2   5  14       63.16       43.50      8.24 o 
  -1   5  14       37.62       53.11      7.82 o 
   0   5  14       14.02       11.12      5.23 o 
   1   5  14        1.90       -1.79      4.95 o 
   2   5  14        1.12       -2.23      4.86 o 
 -11   1  15       77.09       56.05     14.50 o 
 -10   1  15      282.64      283.03     22.86 o 
  -9   1  15      361.90      399.54     21.88 o 
  -8   1  15       73.83       75.91      7.78 o 
  -7   1  15        4.35        4.87      5.20 o 
  -6   1  15      183.88      169.60      8.81 o 
  -5   1  15       44.52       49.43     11.05 o 
  -4   1  15      238.04      214.98      9.26 o 
  -3   1  15      205.48      196.58     11.50 o 
  -2   1  15       89.87       82.34     16.46 o 
  -1   1  15        0.99       -7.11      4.74 o 
   0   1  15      331.84      320.26     11.63 o 
   1   1  15       13.31        6.87      6.77 o 
   2   1  15       53.63       63.18      7.54 o 
   3   1  15        4.78       10.57      5.77 o 
   4   1  15       85.34       87.44     25.40 o 
   5   1  15       84.39      101.76     11.35 o 
   6   1  15       46.15       44.60      9.40 o 
   7   1  15        2.42       -4.06      7.16 o 
   8   1  15        0.04       -6.39      6.97 o 
   9   1  15        4.12        7.06      7.92 o 
 -11   2  15        3.18        2.97      8.68 o 
 -10   2  15        3.04       -0.03      6.24 o 
  -9   2  15       21.08       11.20      6.69 o 
  -8   2  15        8.14        4.70      6.12 o 
  -7   2  15      167.69      222.21     11.59 o 
  -6   2  15       60.61       62.15      7.66 o 
  -5   2  15       41.64       36.33      6.62 o 
  -4   2  15       10.62       -7.06      4.71 o 
  -3   2  15      280.39      293.94     11.13 o 
  -2   2  15        4.36        1.20      4.89 o 
  -1   2  15        2.06       -6.45      4.30 o 
   0   2  15       47.34       41.68      5.88 o 
   1   2  15       99.60       81.47      7.02 o 
   2   2  15       75.86       98.48      9.08 o 
   3   2  15       84.94       92.50     15.99 o 
   4   2  15      222.80      254.85     11.67 o 
   5   2  15        7.08       13.76      6.13 o 
   6   2  15        1.41       -1.89      5.90 o 
   7   2  15        0.10       -4.91      5.58 o 
   8   2  15        3.80        3.78      6.33 o 
 -10   3  15       50.09       52.86     11.56 o 
  -9   3  15      202.91      227.66     16.49 o 
  -8   3  15        1.16        1.38      6.44 o 
  -7   3  15       10.03        8.82      6.51 o 
  -6   3  15        9.67        5.29      6.03 o 
  -5   3  15        2.11       -2.54      4.48 o 
  -4   3  15      121.29      116.88      9.12 o 
  -3   3  15        0.27       -8.83      5.89 o 
  -2   3  15        8.73        2.94      5.62 o 
  -1   3  15        7.64        2.82      4.60 o 
   0   3  15       67.37       65.15      6.93 o 
   1   3  15      122.21      128.31      8.82 o 
   2   3  15        7.33        6.51      5.16 o 
   3   3  15       39.66       38.44      6.41 o 
   4   3  15        2.61       -0.76      5.97 o 
   5   3  15       24.01       25.90      7.16 o 
   6   3  15        1.80       -8.71      5.81 o 
   7   3  15        6.44        5.52      8.75 o 
  -8   4  15      206.48      241.28     18.46 o 
  -7   4  15        1.58       -4.98      9.46 o 
  -6   4  15       20.39       20.33     13.55 o 
  -5   4  15      320.67      333.82     22.71 o 
  -4   4  15       87.72       86.20      9.54 o 
  -3   4  15       22.17       15.46      5.73 o 
  -2   4  15        7.24        4.46      5.35 o 
  -1   4  15       27.94       29.08      5.75 o 
   0   4  15       63.62       63.14      6.68 o 
   1   4  15       48.17       54.53      6.28 o 
   2   4  15       59.60       55.35      7.10 o 
   3   4  15       15.27        4.00      6.67 o 
   4   4  15        5.58        4.39      6.91 o 
  -9   0  16      396.32      321.76     20.25 o 
  -8   0  16      172.20      157.48     17.38 o 
  -7   0  16        0.05       -7.84      8.07 o 
  -6   0  16        0.18       -5.66      8.76 o 
  -5   0  16      611.63      638.37     27.68 o 
  -4   0  16      632.19      647.54     27.32 o 
  -3   0  16       11.21       -0.14      7.71 o 
  -2   0  16       11.42        0.82      8.44 o 
  -1   0  16      504.83      451.06     23.99 o 
   0   0  16        1.76        1.05      8.07 o 
   1   0  16      235.99      233.88     18.84 o 
   2   0  16      872.11      892.36     34.89 o 
   3   0  16        1.61        6.11     10.35 o 
   4   0  16      168.89      154.06     18.65 o 
   5   0  16        2.60        4.06      9.30 o 
   6   0  16        8.56        3.97      9.85 o 
   7   0  16       51.65       57.37     15.10 o 
   8   0  16       78.23       98.83     17.15 o 
 -11   1  16      644.97      628.80     32.70 o 
 -10   1  16       59.75       54.42      8.89 o 
  -9   1  16      137.90      154.23     19.68 o 
  -8   1  16        1.54       -2.30      5.49 o 
  -7   1  16       25.53       30.35      6.69 o 
  -6   1  16      183.29      175.21     11.38 o 
  -5   1  16      300.41      330.45     14.88 o 
  -4   1  16      116.12      133.03     11.40 o 
  -3   1  16       74.21       58.64     16.19 o 
  -2   1  16       72.09       65.28      8.95 o 
  -1   1  16       23.56       15.68      6.79 o 
   0   1  16      172.40      191.94     12.65 o 
   1   1  16        4.73       -2.34      6.36 o 
   2   1  16       14.05       14.33      7.85 o 
   3   1  16      466.83      482.44     24.24 o 
   4   1  16      138.00      166.59     14.24 o 
   5   1  16      269.73      276.27     15.46 o 
   6   1  16      236.48      250.23     15.01 o 
   7   1  16        2.95       -2.50      7.64 o 
   8   1  16       10.45       18.11      8.61 o 
 -10   2  16      653.74      691.03     42.08 o 
  -9   2  16        4.42       -0.99      6.93 o 
  -8   2  16       70.47       72.21      8.75 o 
  -7   2  16      443.08      510.47     34.55 o 
  -6   2  16      186.05      165.96     13.99 o 
  -5   2  16      109.50      103.36     10.44 o 
  -4   2  16        4.79       -1.49      5.00 o 
  -3   2  16       87.97       92.00      8.32 o 
  -2   2  16       54.28       62.64      7.28 o 
  -1   2  16      161.66      189.79     12.92 o 
   0   2  16      141.24      147.94     10.46 o 
   1   2  16       37.12       24.01      6.92 o 
   2   2  16        7.67       -2.43      5.67 o 
   3   2  16       12.63        8.47      6.41 o 
   4   2  16      212.43      229.00     21.53 o 
   5   2  16      237.46      279.96     12.56 o 
   6   2  16        3.65        3.32      6.41 o 
   7   2  16        1.06        2.10      6.66 o 
  -9   3  16       53.64       71.12     18.24 o 
  -8   3  16       80.78      102.47     10.45 o 
  -7   3  16       20.51       13.71      7.77 o 
  -6   3  16       41.58       51.26      8.51 o 
  -5   3  16      151.91      168.99      9.81 o 
  -4   3  16       14.50       17.83      5.70 o 
  -3   3  16       34.48       46.98      9.22 o 
  -2   3  16        0.90       -4.95      5.64 o 
  -1   3  16       22.84       13.95      6.51 o 
   0   3  16       68.70       74.21      7.64 o 
   1   3  16       20.93       14.96      5.76 o 
   2   3  16       41.04       32.65      6.35 o 
   3   3  16       26.86       16.95      7.04 o 
   4   3  16       88.39      120.72     11.08 o 
   5   3  16       19.82       26.52      7.36 o 
  -6   4  16      124.56      167.27     16.49 o 
  -5   4  16        0.11       -5.24      6.31 o 
  -4   4  16       48.48       29.22      8.10 o 
  -3   4  16        2.74       -0.33      5.58 o 
  -2   4  16        5.60       -4.37      5.21 o 
  -1   4  16      144.25      183.34     10.37 o 
   0   4  16        0.01       -6.88      4.59 o 
   1   4  16       20.13       21.51      5.63 o 
   2   4  16       19.14       14.73      7.56 o 
 -10   1  17        2.29       -6.13      7.05 o 
  -8   1  17        1.17       -2.87      8.94 o 
  -7   1  17        3.04       -3.56      6.34 o 
  -6   1  17        0.00        1.34      7.00 o 
  -5   1  17      102.57       73.54      9.96 o 
  -4   1  17       59.51       50.58      9.29 o 
  -3   1  17       59.77       63.42      9.87 o 
  -2   1  17        0.36       -6.31      5.69 o 
  -1   1  17        1.55       -9.42      6.29 o 
   0   1  17       13.07       11.58      6.84 o 
   1   1  17       15.73       -0.40      8.41 o 
   2   1  17      148.63      147.23     13.26 o 
   3   1  17      127.92      155.94     13.85 o 
   4   1  17      256.51      251.52     15.14 o 
   5   1  17        3.68        7.44     12.18 o 
   6   1  17        3.00       14.23      9.30 o 
   7   1  17       35.06       41.80     10.67 o 
  -9   2  17       13.05       14.14      8.18 o 
  -8   2  17        5.67        2.97     12.69 o 
  -7   2  17       28.72       30.81      8.19 o 
  -6   2  17      419.25      402.62     24.73 o 
  -5   2  17       46.60       47.82      7.74 o 
  -4   2  17       16.10       17.88      7.51 o 
  -3   2  17      224.84      204.70     12.82 o 
  -2   2  17        0.57       -5.80      5.96 o 
  -1   2  17      177.82      171.82     15.42 o 
   0   2  17       70.30       57.80      8.37 o 
   1   2  17       11.50        2.58      7.01 o 
   2   2  17        0.34       -8.39      5.60 o 
   3   2  17        8.61       -0.11      7.49 o 
   4   2  17       50.47       31.86      9.71 o 
   5   2  17       62.09       59.90     10.71 o 
   6   2  17       12.42       18.71      9.15 o 
  -7   3  17       92.85      119.18     11.43 o 
  -6   3  17        2.12       -4.14      6.85 o 
  -5   3  17      138.21      174.73     17.04 o 
  -4   3  17       42.08       49.17      7.51 o 
  -3   3  17        0.59        5.30      6.18 o 
  -2   3  17      133.74      143.01     11.00 o 
  -1   3  17       50.71       36.91      7.98 o 
   0   3  17        5.04       -1.84      5.66 o 
   1   3  17       52.48       65.13      9.34 o 
   2   3  17        7.29        7.19      7.05 o 
   3   3  17        7.97        2.76      6.34 o 
   4   3  17       69.97       92.38     10.38 o 
  -8   0  18     1119.72     1081.64     38.27 o 
  -7   0  18      136.98      134.04     18.02 o 
  -6   0  18       10.62        0.09      9.17 o 
  -5   0  18        3.12      -11.04      8.98 o 
  -4   0  18      159.82      158.94     18.70 o 
  -3   0  18       76.14       59.84     13.55 o 
  -2   0  18      337.99      325.78     22.90 o 
  -1   0  18       51.36       46.61     14.18 o 
   0   0  18       21.32        4.88     10.03 o 
   1   0  18       20.61       25.81     11.27 o 
   2   0  18       68.00       96.42     16.97 o 
   3   0  18        3.24      -14.64      9.94 o 
   4   0  18       60.54       30.79     13.32 o 
   5   0  18       26.09       29.19     15.05 o 
  -8   1  18        2.67        4.47     12.13 o 
  -7   1  18      238.74      226.09     14.60 o 
  -6   1  18      136.99      111.48     11.87 o 
  -5   1  18       15.32        7.10      7.11 o 
  -4   1  18        6.52        7.70      9.76 o 
  -3   1  18      210.86      201.90     17.63 o 
  -2   1  18       39.32       67.78     10.61 o 
  -1   1  18      328.03      348.58     16.51 o 
   0   1  18        0.02       -1.64      6.79 o 
   1   1  18       41.90       30.24      8.63 o 
   2   1  18       10.65       11.67      8.26 o 
   3   1  18       36.49       52.77     10.52 o 
   4   1  18       12.86       14.06      9.11 o 
   5   1  18       79.96       84.18     12.62 o 
  -8   2  18      290.93      427.95     38.38 o 
  -6   2  18       44.80       40.22      9.80 o 
  -5   2  18       48.00       36.49      9.38 o 
  -4   2  18        4.49       -8.27      6.75 o 
  -3   2  18        0.03       -0.46      8.55 o 
  -2   2  18       97.51      131.08     13.20 o 
  -1   2  18       13.94       32.10      9.16 o 
   0   2  18        6.17        4.87      7.75 o 
   1   2  18       45.82       53.79     10.50 o 
   2   2  18        1.35       -5.13      7.30 o 
   3   2  18       41.95       56.78     11.27 o 
   4   2  18        2.31       -7.02      7.63 o 
  -5   3  18        0.01        4.85      9.47 o 
  -4   3  18      153.71      174.38     12.07 o 
  -3   3  18      177.64      207.39     12.53 o 
  -2   3  18       55.32       55.18     11.32 o 
  -1   3  18       17.34       13.68     12.52 o 
   0   3  18       24.25       28.13      9.69 o 
   1   3  18        0.42       -4.71      6.88 o 
  -7   1  19       20.93       17.69      8.73 o 
  -6   1  19        1.84       -1.68      7.70 o 
  -5   1  19        4.50        9.91      8.29 o 
  -4   1  19        0.03       -6.48      7.94 o 
  -3   1  19      106.96       98.71     12.33 o 
  -2   1  19       45.42       50.31     10.13 o 
  -1   1  19        0.47        9.80      8.10 o 
   0   1  19       13.87       19.58      8.69 o 
   1   1  19       15.46       10.44      8.09 o 
   2   1  19        1.96       -7.59      7.47 o 
   3   1  19        1.31      -10.50     14.02 o 
  -5   2  19        1.20       10.31      8.57 o 
  -4   2  19        1.31       -4.24      8.14 o 
  -3   2  19        2.48        0.52      7.71 o 
  -2   2  19        5.75        3.96     10.54 o 
  -1   2  19       22.13       33.67      9.56 o 
   0   2  19       25.50       40.99     10.61 o 
   1   2  19        1.23       -5.64      9.58 o 
  -4   0  20      136.25      187.95     21.71 o 
  -3   0  20       59.45       44.65     14.05 o 
  -2   0  20        2.54       -7.84     10.17 o 
  -1   0  20        6.75       -8.07     10.81 o 
   0   0  20       22.50       16.01     13.59 o 
                                                 
